# Supplementary material for: The early diversification of ray‐finned fishes (Actinopterygii): hypotheses, challenges and future prospects
Source: Biol Rev Camb Philos Soc. 2022 Oct 3;98(1):284–315. doi: 10.1111/brv.12907 (PMC10091770; doi:10.1111/brv.12907)
Supplement: Supplementary file 2 — Table S1. Occurrences of Palaeozoic actinopterygians (ma, million years ago; myr, million years). [file BRV-98-284-s003.csv]

Taxon	Genus	ID_Rank	Locality	Latitude	Longitude	Env_Category	Macrostratigraphy	Formation	Region	Country	Regional_substage_names	Early_Interval	Late_Interval	max_ma	min_ma	stg	mid_ma	duration_myr
Eurylepidoides socialis	Eurylepidoides	species	near Dundee	33.8	-98.9	freshwater	Belle Plains Formation (assumed based on deposit that contains Eothyris parkeyi), Wichita Group	Belle Plains Formation	Archer County, Texas	USA		Artinskian	Kungurian	290.1	272.95	45	281.525	17.15
Platysomus sp.	Platysomus	genus	Pond Creek	36.669167	-97.801111	freshwater	Garber Formation	Garber Formation	Grant County, Oklahoma, USA	USA	Leonardian	Artinskian	Kungurian	290.1	272.95	45	281.525	17.15
Sphaerolepis arctata	Sphaerolepis	species	Pond Creek	36.669167	-97.801111	freshwater	Garber Formation	Garber Formation	Grant County, Oklahoma, USA	USA	Leonardian	Artinskian	Kungurian	290.1	272.95	45	281.525	17.15
Platysomus palmaris	Platysomus	species	Deep Red Run	34.511688	-98.890354	freshwater	Garber Formation	Garber Formation	Cotton County, Oklahoma, USA	USA	Leonardian	Artinskian	Kungurian	290.1	272.95	45	281.525	17.15
Platysomus palmaris	Platysomus	species	Pond Creek	36.669167	-97.801111	freshwater	Garber Formation	Garber Formation	Grant County, Oklahoma, USA	USA	Leonardian	Artinskian	Kungurian	290.1	272.95	45	281.525	17.15
Platysomus sp.	Platysomus	genus	South Dakota State Cement Plant Quarry	44.095672	-103.273613	freshwater	Opeche-Minnekahta transition zone, Phosphoria Group	Opeche Shale-Minnekahta Limestone	South Dakota	USA		Artinskian	Kungurian	290.1	272.95	45	281.525	17.15
Brazilichthys macrognathus	Brazilichthys	species	Pastos bons	-6.667	-44.067	freshwater	Pedra de Fogo Formation	Pedra de Fogo Formation	Parnaiba Basin, Maranh�o, northeastern Brazil	Brazil		Artinskian	Kungurian	290.1	272.95	45	281.525	17.15
Palaeoniscidae indet.	Palaeoniscidae	indeterminate	Pastos bons	-6.667	-44.067	freshwater	Pedra de Fogo Formation	Pedra de Fogo Formation	Parnaiba Basin, Maranh�o, northeastern Brazil	Brazil		Artinskian	Kungurian	290.1	272.95	45	281.525	17.15
Paramblypterus duvernoyi	Paramblypterus	species	Sobernheim	49.787222	7.652778	freshwater	Wadern Formation/Group (Waderner Group), Upper Rotliegend Group	Wadern Formation	Germany	Germany	from the base of the Upper Rotliegend, a precise correlation is difficult despite all the literature	Artinskian	Kungurian	290.1	272.95	45	281.525	17.15
Amblypterus sp.	Amblypterus	genus	Sobernheim	49.787222	7.652778	freshwater	Wadern Formation/Group (Waderner Group), Upper Rotliegend Group	Wadern Formation	Germany	Germany	from the base of the Upper Rotliegend, a precise correlation is difficult despite all the literature	Artinskian	Kungurian	290.1	272.95	45	281.525	17.15
Palaeoniscoidea indet.	Palaeoniscoidea	indeterminate	Perry site 6	36.35	97.43	freshwater	Wellington Formation, Sumner Group	Wellington Formation	Noble County, Oklahoma, USA	USA	Leonardian	Artinskian	Kungurian	290.1	272.95	45	281.525	17.15
Platysomus sp.	Platysomus	genus	McCann Quarry	36.738611	-97.417778	freshwater	McCann Sandstone Member, Wellington Formation	Wellington Formation	Kay County, Oklahoma, USA	USA	Leonardian	Artinskian	Kungurian	290.1	272.95	45	281.525	17.15
Platysomus cf. palmaris	Platysomus	species	Perry site 6	36.35	97.43	freshwater	Wellington Formation, Sumner Group	Wellington Formation	Noble County, Oklahoma, USA	USA	Leonardian	Artinskian	Kungurian	290.1	272.95	45	281.525	17.15
Namaichthys digitata	Namaichthys	species	Wesselton Mine	-28.76781	24.82877	freshwater	Dwyka Shale, Ganigobis Shale Member	Ganigobis Shale Member	South Africa	South Africa		Artinskian	Artinskian	290.1	283.5	45	286.8	6.6
Platysomus sp.	Platysomus	genus	East Manitou	34.507113	-98.980911	freshwater	base of the Hennessey Group	Hennessey Formation	Tillman County, Anadarko basin, Oklahoma	USA	Leonardian	Artinskian	Artinskian	290.1	283.5	45	286.8	6.6
Luederia kempi	Luederia	species	Locality 2	33.7	-99.1	marine	Lueders Formation, Maybelle Aa2 Limestone Member	Lueders Formation	Baylor County, Texas, USA	USA	Leonardian	Artinskian	Artinskian	290.1	283.5	45	286.8	6.6
Paramblypterus sp.	Paramblypterus	genus	Bacov	49.5267	16.6428	freshwater	Bacov Horizon, Middle Member of Letovice Formation	Middle Letovice Formation	Boskovice Graben, Czechia	Czechia		Artinskian	Artinskian	290.1	283.5	45	286.8	6.6
Paramblypterus sp.	Paramblypterus	genus	Lochbrunnen	50.83	10.716667	freshwater	Lower Oberhof Formation, late Lower Rotliegend	Oberhof Formation	central Germany	Germany		Artinskian	Artinskian	290.1	283.5	45	286.8	6.6
aeduellid		indeterminate	Lochbrunnen	50.83	10.716667	freshwater	Lower Oberhof Formation, late Lower Rotliegend	Oberhof Formation	central Germany	Germany		Artinskian	Artinskian	290.1	283.5	45	286.8	6.6
Palaeoniscum capensis	Palaeoniscum	species	Hantam Mountains	-31.45	19.56	freshwater	Whitehill Formation, Ecca Group, Karoo Supergroup	Whitehill Formation	Karoo Basin, South Africa	South Africa		Artinskian	Artinskian	290.1	283.5	45	286.8	6.6
Watsonichthys sp.	Watsonichthys	genus	Hantam Mountains	-31.45	19.56	freshwater	Whitehill Formation, Ecca Group, Karoo Supergroup	Whitehill Formation	Karoo Basin, South Africa	South Africa		Artinskian	Artinskian	290.1	283.5	45	286.8	6.6
Acrolepidae		indeterminate	Calvinia	-31.475	19.772778	freshwater	Whitehill Formation, Ecca Group, Karoo Supergroup	Whitehill Formation	Karoo Basin, South Africa	South Africa		Artinskian	Artinskian	290.1	283.5	45	286.8	6.6
Palaeoniscum capensis	Palaeoniscum	species	Calvinia	-31.475	19.772778	freshwater	Whitehill Formation, Ecca Group, Karoo Supergroup	Whitehill Formation	Karoo Basin, South Africa	South Africa		Artinskian	Artinskian	290.1	283.5	45	286.8	6.6
Palaeoniscum capensis	Palaeoniscum	species	Quarry near Loeriesfontein	-30.95	19.4333	freshwater	Whitehill Formation, Ecca Group, Karoo Supergroup	Whitehill Formation	Karoo Basin, South Africa	South Africa		Artinskian	Artinskian	290.1	283.5	45	286.8	6.6
Palaeoniscum capensis	Palaeoniscum	species	Ezelfontein	-30.782	19.25	freshwater	Whitehill Formation, Ecca Group, Karoo Supergroup	Whitehill Formation	Karoo Basin, South Africa	South Africa		Artinskian	Artinskian	290.1	283.5	45	286.8	6.6
Watsonichthys sp.	Watsonichthys	genus	Loeriesfontein	-30.95	19.4333	freshwater	Whitehill Formation, Ecca Group, Karoo Supergroup	Whitehill Formation	Karoo Basin, South Africa	South Africa		Artinskian	Artinskian	290.1	283.5	45	286.8	6.6
Palaeoniscum sp.	Palaeoniscum	genus	Loeriesfontein	-30.95	19.4333	freshwater	Whitehill Formation, Ecca Group, Karoo Supergroup	Whitehill Formation	Karoo Basin, South Africa	South Africa		Artinskian	Artinskian	290.1	283.5	45	286.8	6.6
Platysomus sp.	Platysomus	genus	Loeriesfontein	-30.95	19.4333	freshwater	Whitehill Formation, Ecca Group, Karoo Supergroup	Whitehill Formation	Karoo Basin, South Africa	South Africa		Artinskian	Artinskian	290.1	283.5	45	286.8	6.6
Cycloptychius loocki	Cycloptychius	species	Loeriesfontein	-30.95	19.4333	freshwater	Whitehill Formation, Ecca Group, Karoo Supergroup	Whitehill Formation	Karoo Basin, South Africa	South Africa		Artinskian	Artinskian	290.1	283.5	45	286.8	6.6
Platysomus palmaris	Platysomus	species	Dundee	33.740556	-98.901667		Belle Plains Formation, uppermost Wichita Group	Belle Plains Formation	Archer County, Texas	USA		Sakmarian+Asselian	Artinskian	298.9	283.5	44	291.2	15.4
Amblypterus angustus	Amblypterus	species	Autun	46.9517	4.2994	freshwater	Surmoulin Formation	Assise de Surmoulin	France	France		Sakmarian+Asselian	Sakmarian+Asselian	298.9	290.1	44	294.5	8.8
Paramblypterus rohani	Paramblypterus	species	Surmoulin	47.008157	4.322418	freshwater	La Grande Couche de Surmoulin, Assise de Surmoulin	Assise de Surmoulin	Burgundy, France	France		Sakmarian+Asselian	Sakmarian+Asselian	298.9	290.1	44	294.5	8.8
Amblypterus sp.	Amblypterus	genus	Klein Neundorf	51.10556	14.94167	freshwater	Kuseler Schichten, Lower Rotliegend Group	Kusel-Schichten	Germany	Germany		Sakmarian+Asselian	Sakmarian+Asselian	298.9	290.1	44	294.5	8.8
Aeduella blainvillei	Aeduella	species	Bourbon l'Archambault	46.5842	3.0572	freshwater	Reniere Formation	Reniere Formation	Massif Central, Auvergne, France	France		Sakmarian+Asselian	Sakmarian+Asselian	298.9	290.1	44	294.5	8.8
Paramblypterus gaudryi	Paramblypterus	species	Bourbon l'Archambault	46.5842	3.0572	freshwater	Reniere B Member, Reniere Formation	Reniere Formation	Massif Central, Auvergne, France	France		Sakmarian+Asselian	Sakmarian+Asselian	298.9	290.1	44	294.5	8.8
Platysella poplinae	Platysella	species	Bourbon l'Archambault	46.5842	3.0572	freshwater	Reniere B Member, Reniere Formation	Reniere Formation	Massif Central, Auvergne, France	France	Autunian	Sakmarian+Asselian	Sakmarian+Asselian	298.9	290.1	44	294.5	8.8
Roslerichthys riomafrensis	Roslerichthys	species	Lontras Shales	-26.164689	-49.818177	marine	Rio do Sul Formation, Itarare Group	Rio do Sul Formation	Parana basin, State of Santa Catarina, Brazil	Brazil		Sakmarian+Asselian	Sakmarian+Asselian	298.9	290.1	44	294.5	8.8
Monesedeiphus depressus	Monesedeiphus	species	Rio Negro	-32.82218	-56.499595	freshwater	San Gregorio Formation	San Gregorio Formation	northeast Uruguay	Uruguay		Sakmarian+Asselian	Sakmarian+Asselian	298.9	290.1	44	294.5	8.8
Carbonilepis uruguayeensis	Carbonilepis	species	Rio Negro	-32.82218	-56.499595	freshwater	San Gregorio Formation	San Gregorio Formation	northeast Uruguay	Uruguay		Sakmarian+Asselian	Sakmarian+Asselian	298.9	290.1	44	294.5	8.8
Coccocephalichthys tessellatus	Coccocephalichthys	species	Rio Negro	-32.82218	-56.499595	freshwater	San Gregorio Formation	San Gregorio Formation	northeast Uruguay	Uruguay		Sakmarian+Asselian	Sakmarian+Asselian	298.9	290.1	44	294.5	8.8
Daphnaechelus formosus	Daphnaechelus	species	Rio Negro	-32.82218	-56.499595	freshwater	San Gregorio Formation	San Gregorio Formation	northeast Uruguay	Uruguay		Sakmarian+Asselian	Sakmarian+Asselian	298.9	290.1	44	294.5	8.8
Elonichthys macropercularis	Elonichthys	species	Rio Negro	-32.82218	-56.499595	freshwater	San Gregorio Formation	San Gregorio Formation	northeast Uruguay	Uruguay		Sakmarian+Asselian	Sakmarian+Asselian	298.9	290.1	44	294.5	8.8
Gondwanichthys maximus	Gondwananichthys	species	Rio Negro	-32.82218	-56.499595	freshwater	San Gregorio Formation	San Gregorio Formation	northeast Uruguay	Uruguay		Sakmarian+Asselian	Sakmarian+Asselian	298.9	290.1	44	294.5	8.8
Irajapintoseidon uruguayensus	Irajapintoseidon	species	Rio Negro	-32.82218	-56.499595	freshwater	San Gregorio Formation	San Gregorio Formation	northeast Uruguay	Uruguay		Sakmarian+Asselian	Sakmarian+Asselian	298.9	290.1	44	294.5	8.8
Itararichthys microphthalmus	Itararichthys	species	Rio Negro	-32.82218	-56.499595	freshwater	San Gregorio Formation	San Gregorio Formation	northeast Uruguay	Uruguay		Sakmarian+Asselian	Sakmarian+Asselian	298.9	290.1	44	294.5	8.8
Mesonichthys antipodeus	Mesonichthys	species	Rio Negro	-32.82218	-56.499595	freshwater	San Gregorio Formation	San Gregorio Formation	northeast Uruguay	Uruguay		Sakmarian+Asselian	Sakmarian+Asselian	298.9	290.1	44	294.5	8.8
Rhadinichthys rioniger	Rhadinichthys	species	Rio Negro	-32.82218	-56.499595	freshwater	San Gregorio Formation	San Gregorio Formation	northeast Uruguay	Uruguay		Sakmarian+Asselian	Sakmarian+Asselian	298.9	290.1	44	294.5	8.8
Charleuxia autunensis	Charleuxia	species	Mine de Margenne	46.96382	4.255332	freshwater	Margenne Boghead Coal?, Assise de Millery	Assise de Millery	Autun, France	France		Sakmarian+Asselian	Sakmarian+Asselian	298.9	290.1	44	294.5	8.8
Amblypterus lepidurus	Amblypterus	indeterminate	Ruprechtice	50.638155	16.269174	freshwater	Olivetin Member, Broumov Formation	Broumov Formation	Intra-Sudetic Basin	Czechia		Sakmarian+Asselian	Sakmarian+Asselian	298.9	290.1	44	294.5	8.8
Paramblypterus rohani	Paramblypterus	species	Otovice	50.5575	16.3875	freshwater	Otovice Horizon; assumed to be Upper Olivetin Member, Broumov Formation like other Otovice entries	Broumov Formation	Intra-Sudetic Basin, Czechia	Czechia		Sakmarian+Asselian	Sakmarian+Asselian	298.9	290.1	44	294.5	8.8
Amblyperus sp.	Amblyperus	genus	Olivetin	50.606081	16.331576	freshwater	Olivetin Member, Broumov Formation	Broumov Formation	Intra-Sudetic Basin, Czechia	Czechia		Sakmarian+Asselian	Sakmarian+Asselian	298.9	290.1	44	294.5	8.8
Paramblypterus sp.	Paramblypterus	genus	Ruprechtice	50.638155	16.269174	freshwater	Olivetin Member, Broumov Formation	Broumov Formation	Intra-Sudetic Basin	Czechia	Autunian	Sakmarian+Asselian	Sakmarian+Asselian	298.9	290.1	44	294.5	8.8
Paramblypterus zeidleri	Paramblypterus	species	Ruprechtice	50.638155	16.269174	freshwater	Olivetin Member, Broumov Formation	Broumov Formation	Intra-Sudetic Basin	Czechia	Autunian	Sakmarian+Asselian	Sakmarian+Asselian	298.9	290.1	44	294.5	8.8
Amblypterus kablikae	Amblypterus	species	Olivetin	50.606081	16.331576	freshwater	Upper Olivetin Member, Broumov Formation	Broumov Formation	Intra-Sudetic Basin	Czechia		Sakmarian+Asselian	Sakmarian+Asselian	298.9	290.1	44	294.5	8.8
Amblypterus kablikae	Amblypterus	species	Ruprechtice	50.638155	16.269174	freshwater	Upper Olivetin Member, Broumov Formation	Broumov Formation	Intra-Sudetic Basin	Czechia		Sakmarian+Asselian	Sakmarian+Asselian	298.9	290.1	44	294.5	8.8
Amblypterus vratislaviensis	Amblypterus	species	Olivetin	50.606081	16.331576	freshwater	Upper Olivetin Member, Broumov Formation	Broumov Formation	Intra-Sudetic Basin	Czechia		Sakmarian+Asselian	Sakmarian+Asselian	298.9	290.1	44	294.5	8.8
Amblypterus vratislaviensis	Amblypterus	species	Ruprechtice	50.638155	16.269174	freshwater	Upper Olivetin Member, Broumov Formation	Broumov Formation	Intra-Sudetic Basin	Czechia		Sakmarian+Asselian	Sakmarian+Asselian	298.9	290.1	44	294.5	8.8
Paramblypterus duvernoyi	Paramblypterus	species	Ruprechtice	50.638155	16.269174	freshwater	Upper Olivetin Member, Broumov Formation	Broumov Formation	Intra-Sudetic Basin	Czechia		Sakmarian+Asselian	Sakmarian+Asselian	298.9	290.1	44	294.5	8.8
Paramblypterus duvernoyi	Paramblypterus	species	Olivetin	50.606081	16.331576	freshwater	Olivetin Member, Broumov Formation	Broumov Formation	Intra-Sudetic Basin, Czechia	Czechia		Sakmarian+Asselian	Sakmarian+Asselian	298.9	290.1	44	294.5	8.8
Paramblypterus duvernoyi	Paramblypterus	species	Otovice	50.5575	16.3875	freshwater	Upper Olivetin Member, Broumov Formation	Broumov Formation	Czechia	Czechia		Sakmarian+Asselian	Sakmarian+Asselian	298.9	290.1	44	294.5	8.8
Amblypterus vratislaviensis	Amblypterus	species	Otovice	50.5575	16.3875	freshwater	Upper Olivetin Member, Broumov Formation	Broumov Formation	Czechia	Czechia		Sakmarian+Asselian	Sakmarian+Asselian	298.9	290.1	44	294.5	8.8
Amblypterus kablikae	Amblypterus	species	Cista	50.028056	15.201389	freshwater	Chynov Member, Cesky Brod Formation	Cesky Brod Formation	Blanice Basin	Czechia		Sakmarian+Asselian	Sakmarian+Asselian	298.9	290.1	44	294.5	8.8
Paramblypterus sp.	Paramblypterus	genus	Cista	50.028056	15.201389	freshwater	Chynov Member, Cesky Brod Formation	Cesky Brod Formation	Blanice Basin	Czechia		Sakmarian+Asselian	Sakmarian+Asselian	298.9	290.1	44	294.5	8.8
Paramblypterus rohani	Paramblypterus	species	Cista	50.028056	15.201389	freshwater	Chynov Member, Cesky Brod Formation	Cesky Brod Formation	Blanice Basin	Czechia		Sakmarian+Asselian	Sakmarian+Asselian	298.9	290.1	44	294.5	8.8
Rhabdolepis macropterus	Rhabdolepis	species	Maersfeld	50	15	freshwater	assumed to be Meisenheim Formation (Humberg Bed, stage IV) on the basis that Schindler (2018b) states that the taxon is not known outside the type horizon	Meisenheim Formation	Bohemia, Czechia	Czechia		Sakmarian+Asselian	Sakmarian+Asselian	298.9	290.1	44	294.5	8.8
Paramblypterus duvernoyi	Paramblypterus	species	Munsterappel	49.7355	7.87782	freshwater	Odernheim Unit, Meisenheim Formation	Meisenheim Formation	Saarland, Germany	Germany		Sakmarian+Asselian	Sakmarian+Asselian	298.9	290.1	44	294.5	8.8
Amblypterus latus	Amblypterus	species	Lebach	49.41	6.91	freshwater	Meisenheim Formation, Rotliegend Group	Meisenheim Formation	Saarland, Germany	Germany		Sakmarian+Asselian	Sakmarian+Asselian	298.9	290.1	44	294.5	8.8
Amblypterus latus	Amblypterus	species	Berschweiler	49.770556	7.391111	freshwater	Meisenheim Formation, Rotliegend Group	Meisenheim Formation	Nahe, Germany	Germany		Sakmarian+Asselian	Sakmarian+Asselian	298.9	290.1	44	294.5	8.8
Amblypterus latus	Amblypterus	species	Munsterappel	49.7355	7.87782	freshwater	Odernheim Unit, Meisenheim Formation	Meisenheim Formation	Saarland, Germany	Germany		Sakmarian+Asselian	Sakmarian+Asselian	298.9	290.1	44	294.5	8.8
Elonichthys fritschi	Elonichthys	species	Lebach	49.41	6.91	freshwater	Meisenheim Formation, Rotliegend Group	Meisenheim Formation	Saarland, Germany	Germany		Sakmarian+Asselian	Sakmarian+Asselian	298.9	290.1	44	294.5	8.8
Paramblypterus duvernoyi	Paramblypterus	species	Odernheim	49.765411	7.7048	freshwater	Odernheim Unit, Meisenheim Formation	Meisenheim Formation	Saarland, Germany	Germany		Sakmarian+Asselian	Sakmarian+Asselian	298.9	290.1	44	294.5	8.8
Paramblypterus duvernoyi	Paramblypterus	species	Lake Klauswald	49.522	7.311	freshwater	Odernheim Unit, Meisenheim Formation	Meisenheim Formation	Saarland, Germany	Germany		Sakmarian+Asselian	Sakmarian+Asselian	298.9	290.1	44	294.5	8.8
Paramblypterus duvernoyi	Paramblypterus	species	Lebach	49.41	6.91	freshwater	Odernheim Unit, Meisenheim Formation	Meisenheim Formation	Saarland, Germany	Germany		Sakmarian+Asselian	Sakmarian+Asselian	298.9	290.1	44	294.5	8.8
Paramblypterus gelberti	Paramblypterus	species	Pfarrwald	49.5736	7.7106	freshwater	Odernheim Unit, Meisenheim Formation	Meisenheim Formation	Rhineland-Palatinate	Germany		Sakmarian+Asselian	Sakmarian+Asselian	298.9	290.1	44	294.5	8.8
Paramblypterus gelberti	Paramblypterus	species	Jeckenbach	49.710278	7.607778	freshwater	Jeckenbach Unit, Meisenheim Formation	Meisenheim Formation	Saarland, Germany	Germany		Sakmarian+Asselian	Sakmarian+Asselian	298.9	290.1	44	294.5	8.8
Rhabdolepis macropterus	Rhabdolepis	species	Lebach	49.41	6.91	freshwater	Meisenheim Formation, Rotliegend Group / Clay Ironstone	Meisenheim Formation	Saarland, Germany	Germany		Sakmarian+Asselian	Sakmarian+Asselian	298.9	290.1	44	294.5	8.8
Amblypterus sp.	Amblypterus	genus	Nonnweiler	49.616667	6.95	freshwater	assumed to be Meisenheim Formation, Rotliegend Group	Meisenheim Formation	Saarland, Germany	Germany		Sakmarian+Asselian	Sakmarian+Asselian	298.9	290.1	44	294.5	8.8
Amblypterus traquairi	Amblypterus	species	Nonnweiler	49.616667	6.95	freshwater	assumed to be Meisenheim Formation, Rotliegend Group	Meisenheim Formation	Saarland, Germany	Germany		Sakmarian+Asselian	Sakmarian+Asselian	298.9	290.1	44	294.5	8.8
Rhabdolepis macropterus	Rhabdolepis	species	Nonnweiler-Kastel	49.565811	6.970818	freshwater	Meisenheim Formation, Rotliegend Group	Meisenheim Formation	Saarland, Germany	Germany		Sakmarian+Asselian	Sakmarian+Asselian	298.9	290.1	44	294.5	8.8
Rhabdolepis macropterus	Rhabdolepis	species	Nonnweiler-Schwarzenbach	49.594296	7.018169	freshwater	Meisenheim Formation, Rotliegend Group	Meisenheim Formation	Saarland, Germany	Germany		Sakmarian+Asselian	Sakmarian+Asselian	298.9	290.1	44	294.5	8.8
Rhabdolepis macropterus	Rhabdolepis	species	Berschweiler	49.770556	7.391111	freshwater	Meisenheim Formation, Rotliegend Group	Meisenheim Formation	Nahe, Germany	Germany		Sakmarian+Asselian	Sakmarian+Asselian	298.9	290.1	44	294.5	8.8
Rhabdolepis saarbrueckensis	Rhabdolepis	species	Lebach	49.41	6.91	freshwater	Meisenheim Formation, Rotliegend Group	Meisenheim Formation	Saarland, Germany	Germany		Sakmarian+Asselian	Sakmarian+Asselian	298.9	290.1	44	294.5	8.8
Palaeoniscum freieslebeni	Palaeoniscum	species	Jeckenbach	49.710278	7.607778	freshwater	Jeckenbach Unit, Meisenheim Formation	Meisenheim Formation	Saarland, Germany	Germany		Sakmarian+Asselian	Sakmarian+Asselian	298.9	290.1	44	294.5	8.8
Paramblypterus sp.	Paramblypterus	genus	Jeckenbach	49.710278	7.607778	freshwater	Jeckenbach Unit, Meisenheim Formation	Meisenheim Formation	Saarland, Germany	Germany		Sakmarian+Asselian	Sakmarian+Asselian	298.9	290.1	44	294.5	8.8
Amblypterus traquairi	Amblypterus	species	Lebach	49.41	6.91	freshwater	Meisenheim Formation, Rotliegend Group	Meisenheim Formation	Saarland, Germany	Germany		Sakmarian+Asselian	Sakmarian+Asselian	298.9	290.1	44	294.5	8.8
Elonichthys sp.	Elonichthys	genus	Hoferhof	49.676051	7.841327	freshwater	Jeckenbach Unit, Meisenheim Formation	Meisenheim Formation	Palatinate, Germany	Germany	upper Autunian	Sakmarian+Asselian	Sakmarian+Asselian	298.9	290.1	44	294.5	8.8
Rhabdolepis sp.	Rhabdolepis	genus	Hoferhof	49.676051	7.841327	freshwater	Jeckenbach Unit, Meisenheim Formation	Meisenheim Formation	Palatinate, Germany	Germany	upper Autunian	Sakmarian+Asselian	Sakmarian+Asselian	298.9	290.1	44	294.5	8.8
Aeduella blainvillei	Aeduella	species	Autun	46.9517	4.2994	freshwater	Muse Formation	Muse Formation	Massif Central, France	France	Autunian	Sakmarian+Asselian	Sakmarian+Asselian	298.9	290.1	44	294.5	8.8
Amblypterus baylei	Amblypterus	species	Autun	46.9517	4.2994	freshwater	Muse Formation, could be Surmoulin Formation	Muse Formation	Massif Central, France	France		Sakmarian+Asselian	Sakmarian+Asselian	298.9	290.1	44	294.5	8.8
Amblypterus beaumonti	Amblypterus	species	Autun	46.9517	4.2994	freshwater	Muse Formation, could be Surmoulin Formation	Muse Formation	Massif Central, France	France		Sakmarian+Asselian	Sakmarian+Asselian	298.9	290.1	44	294.5	8.8
Amblypterus bershieri	Amblypterus	species	Autun	46.9517	4.2994	freshwater	Muse Formation, could be Surmoulin Formation	Muse Formation	Massif Central, France	France		Sakmarian+Asselian	Sakmarian+Asselian	298.9	290.1	44	294.5	8.8
Amblypterus magnus	Amblypterus	species	Autun	46.9517	4.2994	freshwater	Muse Formation, could be Surmoulin Formation	Muse Formation	Massif Central, France	France		Sakmarian+Asselian	Sakmarian+Asselian	298.9	290.1	44	294.5	8.8
Amblypterus sp.	Amblypterus	genus	Autun	46.9517	4.2994	freshwater	Muse Formation, could be Surmoulin Formation	Muse Formation	Massif Central, France	France		Sakmarian+Asselian	Sakmarian+Asselian	298.9	290.1	44	294.5	8.8
Amblypterus voltzii	Amblypterus	species	Autun	46.9517	4.2994	freshwater	Muse Formation, could be Surmoulin Formation	Muse Formation	Massif Central, France	France		Sakmarian+Asselian	Sakmarian+Asselian	298.9	290.1	44	294.5	8.8
Platysella lallyi	Platysella	species	Autun	46.9517	4.2994	freshwater	Muse Formation	Muse Formation	Massif Central, France	France		Sakmarian+Asselian	Sakmarian+Asselian	298.9	290.1	44	294.5	8.8
Neslovicella rzehaki	Neslovicella	species	Neslovice	49.140556	16.396111	freshwater	Ricany Horizon (probably), Padochov Formation, Boskovice Graben	Padochov Formation	Czechia	Czechia		Sakmarian+Asselian	Sakmarian+Asselian	298.9	290.1	44	294.5	8.8
Palaeoniscum katholitzkianus	Palaeoniscum	species	Neslovice	49.140556	16.396111	freshwater	Ricany Horizon (probably), Padochov Formation, Boskovice Graben	Padochov Formation	Czechia	Czechia		Sakmarian+Asselian	Sakmarian+Asselian	298.9	290.1	44	294.5	8.8
Paramblypterus rohani	Paramblypterus	species	Prikry	50.616667	15.366667	freshwater	Rudnik Horizon, Vrchlabi Formation	Vrchlabi Formation	Krkono se Piedmont Basin, Bohemian Massif	Czechia		Sakmarian+Asselian	Sakmarian+Asselian	298.9	290.1	44	294.5	8.8
Paramblypterus rohani	Paramblypterus	species	Kundratice	49.398611	16.135	freshwater	Rudnik Horizon, Vrchlabi Formation	Vrchlabi Formation	Krkono se Piedmont Basin, Bohemian Massif	Czechia		Sakmarian+Asselian	Sakmarian+Asselian	298.9	290.1	44	294.5	8.8
Paramblypterus sp.	Paramblypterus	genus	Prikry	50.616667	15.366667	freshwater	Rudnik Horizon, Vrchlabi Formation	Vrchlabi Formation	Krkono se Piedmont Basin, Bohemian Massif	Czechia		Sakmarian+Asselian	Sakmarian+Asselian	298.9	290.1	44	294.5	8.8
Paramblypterus sp.	Paramblypterus	genus	Kundratice	49.398611	16.135	freshwater	Rudnik Horizon, Vrchlabi Formation	Vrchlabi Formation	Krkono se Piedmont Basin, Bohemian Massif	Czechia		Sakmarian+Asselian	Sakmarian+Asselian	298.9	290.1	44	294.5	8.8
Elonichthys sp.	Elonichthys	genus	Kundratice	49.398611	16.135	freshwater	Rudnik Horizon, Vrchlabi Formation	Vrchlabi Formation	Krkono se Piedmont Basin, Bohemian Massif	Czechia		Sakmarian+Asselian	Sakmarian+Asselian	298.9	290.1	44	294.5	8.8
Paramblypterus sp.	Paramblypterus	genus	Vrchlabi	50.627778	15.610278	freshwater	Rudnik Horizon, Vrchlabi Formation	Vrchlabi Formation	Krkono se Piedmont Basin, Bohemian Massif, Czechia	Czechia		Sakmarian+Asselian	Sakmarian+Asselian	298.9	290.1	44	294.5	8.8
Amblypterus lepidurus	Amblypterus	indeterminate	Vrchlabi	50.627778	15.610278	freshwater	Rudnik Horizon, Vrchlabi Formation	Vrchlabi Formation	Krkono se Piedmont Basin, Bohemian Massif, Czechia	Czechia		Sakmarian+Asselian	Sakmarian+Asselian	298.9	290.1	44	294.5	8.8
Igornichthys sp.	Igornichthys	genus	Prikry	50.616667	15.366667	freshwater	Rudnik Horizon, Vrchlabi Formation	Vrchlabi Formation	Krkono se Piedmont Basin, Bohemian Massif, Czechia	Czechia		Sakmarian+Asselian	Sakmarian+Asselian	298.9	290.1	44	294.5	8.8
Elonichthys sp.	Elonichthys	genus	Prikry	50.616667	15.366667	freshwater	Rudnik Horizon, Vrchlabi Formation	Vrchlabi Formation	Krkono se Piedmont Basin, Bohemian Massif, Czechia	Czechia		Sakmarian+Asselian	Sakmarian+Asselian	298.9	290.1	44	294.5	8.8
Paramblypterus rohani	Paramblypterus	species	Prostredni Lanov "Kovarsko"	50.614167	15.6575	freshwater	Rudnik Horizon, Vrchlabi Formation	Vrchlabi Formation	Krkono se Piedmont Basin, Bohemian Massif	Czechia		Sakmarian+Asselian	Sakmarian+Asselian	298.9	290.1	44	294.5	8.8
Paramblypterus rohani	Paramblypterus	species	Kostalov "Kovar's Mill"	50.573333	15.3999722	freshwater	Rudnik Horizon, Vrchlabi Formation	Vrchlabi Formation	Krkono se Piedmont Basin, Bohemian Massif	Czechia		Sakmarian+Asselian	Sakmarian+Asselian	298.9	290.1	44	294.5	8.8
Paramblypterus sp.	Paramblypterus	genus	Valterice	50.62126	15.55784	freshwater	Rudnik Horizon, Vrchlabi Formation	Vrchlabi Formation	Krkono se Piedmont Basin, Bohemian Massif	Czechia		Sakmarian+Asselian	Sakmarian+Asselian	298.9	290.1	44	294.5	8.8
Paramblypterus sp.	Paramblypterus	genus	Prostredni Lanov "Za tovarnou"	50.614167	15.6575	freshwater	Rudnik Horizon, Vrchlabi Formation	Vrchlabi Formation	Krkono se Piedmont Basin, Bohemian Massif	Czechia		Sakmarian+Asselian	Sakmarian+Asselian	298.9	290.1	44	294.5	8.8
Paramblypterus sp.	Paramblypterus	genus	Kostalov "Kovar's Mill"	50.573333	15.3999722	freshwater	Rudnik Horizon, Vrchlabi Formation	Vrchlabi Formation	Krkono se Piedmont Basin, Bohemian Massif	Czechia		Sakmarian+Asselian	Sakmarian+Asselian	298.9	290.1	44	294.5	8.8
Amblypterus sp.	Amblypterus	genus	Kostalov	50.573333	15.3999722	freshwater	Vrchlabi Formation	Vrchlabi Formation	Krkono se Piedmont Basin, Bohemian Massif	Czechia		Sakmarian+Asselian	Sakmarian+Asselian	298.9	290.1	44	294.5	8.8
Igornichthys bohemicus	Igornichthys	species	Prikry	50.616667	15.366667	freshwater	Vrchlabi Formation	Vrchlabi Formation	Krkono se Piedmont Basin, Bohemian Massif, Czechia	Czechia		Sakmarian+Asselian	Sakmarian+Asselian	298.9	290.1	44	294.5	8.8
Neslovicella elongata	Neslovicella	species	Kostalov "Behind the Tavern"	50.573333	15.3999722	freshwater	Vrchlabi Formation	Vrchlabi Formation	Krkono se Piedmont Basin, Bohemian Massif	Czechia		Sakmarian+Asselian	Sakmarian+Asselian	298.9	290.1	44	294.5	8.8
Neslovicella elongata	Neslovicella	species	Kundratice	49.398611	16.135	freshwater	Vrchlabi Formation	Vrchlabi Formation	Krkono se Piedmont Basin, Bohemian Massif	Czechia		Sakmarian+Asselian	Sakmarian+Asselian	298.9	290.1	44	294.5	8.8
Neslovicella elongata	Neslovicella	species	Semily	50.601944	15.335556	freshwater	Vrchlabi Formation	Vrchlabi Formation	Krkono se Piedmont Basin, Bohemian Massif	Czechia		Sakmarian+Asselian	Sakmarian+Asselian	298.9	290.1	44	294.5	8.8
Neslovicella elongata	Neslovicella	species	Rybnice	57.06	30.469	freshwater	Vrchlabi Formation	Vrchlabi Formation	Krkono se Piedmont Basin, Bohemian Massif	Czechia		Sakmarian+Asselian	Sakmarian+Asselian	298.9	290.1	44	294.5	8.8
Paramblypterus caudatus	Paramblypterus	species	Kostalov	50.573333	15.3999722	freshwater	Vrchlabi Formation	Vrchlabi Formation	Krkono se Piedmont Basin, Bohemian Massif	Czechia		Sakmarian+Asselian	Sakmarian+Asselian	298.9	290.1	44	294.5	8.8
Paramblypterus gelberti	Paramblypterus	species	Rybnice	57.06	30.469	freshwater	Vrchlabi Formation	Vrchlabi Formation	Krkono se Piedmont Basin, Bohemian Massif	Czechia		Sakmarian+Asselian	Sakmarian+Asselian	298.9	290.1	44	294.5	8.8
Paramblypterus reusii	Paramblypterus	species	Kostalov	50.573333	15.3999722	freshwater	Vrchlabi Formation	Vrchlabi Formation	Krkono se Piedmont Basin, Bohemian Massif	Czechia		Sakmarian+Asselian	Sakmarian+Asselian	298.9	290.1	44	294.5	8.8
Paramblypterus rohani	Paramblypterus	species	Rybnice	57.06	30.469	freshwater	Vrchlabi Formation	Vrchlabi Formation	Krkono se Piedmont Basin, Bohemian Massif	Czechia		Sakmarian+Asselian	Sakmarian+Asselian	298.9	290.1	44	294.5	8.8
Paramblypterus rohani	Paramblypterus	species	Semily	50.601944	15.335556	freshwater	Vrchlabi Formation	Vrchlabi Formation	Krkono se Piedmont Basin, Bohemian Massif	Czechia		Sakmarian+Asselian	Sakmarian+Asselian	298.9	290.1	44	294.5	8.8
Paramblypterus rohani	Paramblypterus	species	Kostalov "Behind the Tavern"	50.573333	15.3999722	freshwater	Vrchlabi Formation	Vrchlabi Formation	Krkono se Piedmont Basin, Bohemian Massif	Czechia		Sakmarian+Asselian	Sakmarian+Asselian	298.9	290.1	44	294.5	8.8
Paramblypterus sp.	Paramblypterus	genus	Semily	50.601944	15.335556	freshwater	Vrchlabi Formation	Vrchlabi Formation	Krkono se Piedmont Basin, Bohemian Massif	Czechia		Sakmarian+Asselian	Sakmarian+Asselian	298.9	290.1	44	294.5	8.8
Paramblypterus sp.	Paramblypterus	genus	Kostalov "Behind the hostel"	50.573333	15.3999722	freshwater	Vrchlabi Formation	Vrchlabi Formation	Krkono se Piedmont Basin, Bohemian Massif	Czechia		Sakmarian+Asselian	Sakmarian+Asselian	298.9	290.1	44	294.5	8.8
Paramblypterus sp.	Paramblypterus	genus	Kostalov "Behind the Tavern"	50.573333	15.3999722	freshwater	Vrchlabi Formation	Vrchlabi Formation	Krkono se Piedmont Basin, Bohemian Massif	Czechia		Sakmarian+Asselian	Sakmarian+Asselian	298.9	290.1	44	294.5	8.8
Paramblypterus sp.	Paramblypterus	genus	F-1 Fort	50.597258	15.689524	freshwater	Vrchlabi Formation	Vrchlabi Formation	Krkono se Piedmont Basin, Bohemian Massif	Czechia		Sakmarian+Asselian	Sakmarian+Asselian	298.9	290.1	44	294.5	8.8
Neslovicella elongata	Neslovicella	species	Weissig	51.061676	13.885991	freshwater	Weissig Formation	Weissig Formation	Weissig Basin	Germany		Sakmarian+Asselian	Sakmarian+Asselian	298.9	290.1	44	294.5	8.8
Paramblypterus duvernoyi	Paramblypterus	species	Zweibrucken	49.25	7.266667	freshwater			Rhineland-Palatinate, Germany	Germany		Sakmarian+Asselian	Sakmarian+Asselian	298.9	290.1	44	294.5	8.8
Amblypterus sp.	Amblypterus	genus	Birkenfeld	49.65	7.183333	freshwater			Rhineland-Palatinate, Germany	Germany		Sakmarian+Asselian	Sakmarian+Asselian	298.9	290.1	44	294.5	8.8
Mesonichthys aitkeni	Mesonichthys	species	Bude Swimming Pool	50.832543	-4.553953	freshwater	Saturday's Pit Shale, Bude Formation	Bude Formation	North Cornwall, England	England		Bashkirian	Moscovian	323.2	307	39	315.1	16.2
palaeoniscid		indeterminate	Maer High Cliff	NA	NA		Tom's Cave Shale, Bude Formation	Bude Formation	England	England		Bashkirian	Moscovian	323.2	307	39	315.1	16.2
Cornuboniscus budensis	Cornuboniscus	species	Bude Swimming Pool	50.832543	-4.553953		Culm Measures	Culm Measures	North Cornwall, England	England		Bashkirian	Moscovian	323.2	307	39	315.1	16.2
Amphicentrum granulosum	Amphicentrum	species	Ashton under Lyne	53.489708	-2.095241	marine	Middle Coal Measures (on the basis that the nearby Fairbottom Coal was Middle Coal Measures)	Pennine Middle Coal Measures	England, UK	England	Duckmantian-Bolsovian	Bashkirian	Moscovian	323.2	307	39	315.1	16.2
Platysomus parvulus	Platysomus	species	Ashton under Lyne	53.489708	-2.095241	marine	Middle Coal Measures (on the basis that the nearby Fairbottom Coal was Middle Coal Measures)	Pennine Middle Coal Measures	England, UK	England		Bashkirian	Moscovian	323.2	307	39	315.1	16.2
Phanerorhynchus armatus	Phanerorhynchus	species	Sparth	53.614406	-2.166188	brackish	Middle Coal Measures, Lancashire	Pennine Middle Coal Measures			Duckmantian-Bolsovian	Bashkirian	Moscovian	323.2	307	39	315.1	16.2
Amphicentrum granulosum	Amphicentrum	species	Berry Hill	53.015267	-2.143803	brackish	Deep Mine Ironstone Shale, Coal Measures (Pennine Coal Measures Group) - overlying Cannel Row Coal is Bolsovian, New Mine Coal (two seams below) is Langsettian, underlying Rusty Mine (also called Pennystone Ironstone) is Duckmantian and included in Middle Coal Measures	Pennine Middle Coal Measures Formation	Staffordshire	England		Bashkirian	Moscovian	323.2	307	39	315.1	16.2
Rhadinichthys wardi	Rhadinichthys	species	Longton	52.9877	-2.1327	brackish	Deep Mine Ironstone Shale, Coal Measures (Pennine Coal Measures Group) - overlying Cannel Row Coal is Bolsovian, New Mine Coal (two seams below) is Langsettian, underlying Rusty Mine (also called Pennystone Ironstone) is Duckmantian and included in Middle Coal Measures	Pennine Middle Coal Measures Formation	Staffordshire, England	England	Westphalian C (although Coates and Tietjen 2018 say this is Westphalian A)	Bashkirian	Moscovian	323.2	307	39	315.1	16.2
Cycloptychius carbonarius	Cycloptychius	species	Longton	52.9877	-2.1327	brackish	Deep Mine Ironstone Shale, Coal Measures (Pennine Coal Measures Group) - overlying Cannel Row Coal is Bolsovian, New Mine Coal (two seams below) is Langsettian, underlying Rusty Mine (also called Pennystone Ironstone) is Duckmantian and included in Middle Coal Measures	Pennine Middle Coal Measures Formation	Staffordshire, England	England		Bashkirian	Moscovian	323.2	307	39	315.1	16.2
Amphicentrum granulosum	Amphicentrum	species	Longton	52.9877	-2.1327	brackish	Deep Mine Ironstone Shale, Coal Measures (Pennine Coal Measures Group) - overlying Cannel Row Coal is Bolsovian, New Mine Coal (two seams below) is Langsettian, underlying Rusty Mine (also called Pennystone Ironstone) is Duckmantian and included in Middle Coal Measures	Pennine Middle Coal Measures Formation	Staffordshire, England	England	Westphalian C	Bashkirian	Moscovian	323.2	307	39	315.1	16.2
Trawdenia planti	Trawdenia	species	Longton	52.9877	-2.1327	brackish	Deep Mine Ironstone Shale, Coal Measures (Pennine Coal Measures Group) - overlying Cannel Row Coal is Bolsovian, New Mine Coal (two seams below) is Langsettian, underlying Rusty Mine (also called Pennystone Ironstone) is Duckmantian and included in Middle Coal Measures	Pennine Middle Coal Measures Formation	Staffordshire, England	England	Westphalian A (Langsettian)	Bashkirian	Moscovian	323.2	307	39	315.1	16.2
Drydenius molyneuxi	Drydenius	species	Longton	52.9877	-2.1327	brackish	Deep Mine Ironstone Shale, Coal Measures (Pennine Coal Measures Group) - overlying Cannel Row Coal is Bolsovian, New Mine Coal (two seams below) is Langsettian, underlying Rusty Mine (also called Pennystone Ironstone) is Duckmantian and included in Middle Coal Measures	Pennine Middle Coal Measures Formation	Staffordshire, England	England	Westphalian C (although Coates and Tietjen 2018 say this is Westphalian A)	Bashkirian	Moscovian	323.2	307	39	315.1	16.2
Elonichthys egertoni	Elonichthys	species	Longton	52.9877	-2.1327	brackish	Deep Mine Ironstone Shale, Coal Measures (Pennine Coal Measures Group) - overlying Cannel Row Coal is Bolsovian, New Mine Coal (two seams below) is Langsettian, underlying Rusty Mine (also called Pennystone Ironstone) is Duckmantian and included in Middle Coal Measures	Pennine Middle Coal Measures Formation	Staffordshire, England	England	Westphalian C (although Coates and Tietjen 2018 say this is Westphalian A)	Bashkirian	Moscovian	323.2	307	39	315.1	16.2
Mesolepis sp.	Mesolepis	genus	St. Helens	53.4541	-2.7461	marine	Pennine Middle Coal Measures Formation	Pennine Middle Coal Measures Formation	Lancashire, England	England		Bashkirian	Moscovian	323.2	307	39	315.1	16.2
Mesonichthys aitkeni	Mesonichthys	species	Collyhurst	53.496703	-2.217846	brackish	Pennine Middle Coal Measures Formation	Pennine Middle Coal Measures Formation	Lancashire	England	Duckmantian-Bolsovian	Bashkirian	Moscovian	323.2	307	39	315.1	16.2
Platysomus forsteri	Platysomus	genus	St. Helens	53.4541	-2.7461	marine	Pennine Middle Coal Measures Formation	Pennine Middle Coal Measures Formation	Lancashire, England	England		Bashkirian	Moscovian	323.2	307	39	315.1	16.2
Platysomus parvulus	Platysomus	species	Longton	52.9877	-2.1327	brackish	Deep Mine Ironstone Shale, Coal Measures (Pennine Coal Measures Group) - overlying Cannel Row Coal is Bolsovian, New Mine Coal (two seams below) is Langsettian, underlying Rusty Mine (also called Pennystone Ironstone) is Duckmantian and included in Middle Coal Measures	Pennine Middle Coal Measures Formation	Staffordshire, England	England	Westphalian A (Langsettian)	Bashkirian	Moscovian	323.2	307	39	315.1	16.2
Platysomus sp.	Platysomus	genus	Longton	52.9877	-2.1327	brackish	Deep Mine Ironstone Shale, Coal Measures (Pennine Coal Measures Group) - overlying Cannel Row Coal is Bolsovian, New Mine Coal (two seams below) is Langsettian, underlying Rusty Mine (also called Pennystone Ironstone) is Duckmantian and included in Middle Coal Measures	Pennine Middle Coal Measures Formation	Staffordshire, England	England	Westphalian A (Langsettian)	Bashkirian	Moscovian	323.2	307	39	315.1	16.2
Amphicentrum granulosum	Amphicentrum	species	Broadsfield	53.0054	-1.42175	brackish	Deep Mine Ironstone Shale, Coal Measures (Pennine Coal Measures Group) - overlying Cannel Row Coal is Bolsovian, New Mine Coal (two seams below) is Langsettian, underlying Rusty Mine (also called Pennystone Ironstone) is Duckmantian and included in Middle Coal Measures	Pennine Middle Coal Measures Formation	Staffordshire	England		Bashkirian	Moscovian	323.2	307	39	315.1	16.2
Trawdenia planti	Trawdenia	species	Longton	52.9877	-2.1327	brackish	Deep Mine Ironstone Shale, Coal Measures (Pennine Coal Measures Group) - overlying Cannel Row Coal is Bolsovian, New Mine Coal (two seams below) is Langsettian, underlying Rusty Mine (also called Pennystone Ironstone) is Duckmantian and included in Middle Coal Measures	Pennine Middle Coal Measures Formation	Staffordshire, England	England		Bashkirian	Moscovian	323.2	307	39	315.1	16.2
palaeoniscid		indeterminate	Apedale	53.03	-2.28	marine	Brown Mine Ironstone	Pennine Middle Coal Measures Formation	England, UK	England	Duckmantian-Bolsovian	Bashkirian	Moscovian	323.2	307	39	315.1	16.2
Amphicentrum granulosum	Amphicentrum	species	Apedale	53.03	-2.28	marine	Brown Mine Ironstone	Pennine Middle Coal Measures Formation	England, UK	England	Duckmantian-Bolsovian	Bashkirian	Moscovian	323.2	307	39	315.1	16.2
Platysomus sp.	Platysomus	genus	Bannel Bridge	53.159581	-3.054436	marine	Middle Coal Measures (20-30ft above Hollin Coal)	Pennine Middle Coal Measures Formation	Wales	Wales		Bashkirian	Moscovian	323.2	307	39	315.1	16.2
Elonichthys sp.	Elonichthys	genus	Edmonstone	55.915692	-3.0751061		Scottish Coal Measures Group	Scottish Coal Measures Group	Scotland	Scotland		Bashkirian	Moscovian	323.2	307	39	315.1	16.2
Eurynotus sp.	Eurynotus	genus	Black Quarry	55.873291	-4.265381			Scottish Coal Measures Group	Glasgow, Lanark, Scotland	Scotland		Bashkirian	Moscovian	323.2	307	39	315.1	16.2
Platysomus parvulus	Platysomus	species	Carluke	55.73369	-3.83427		Scottish Coal Measures Group	Scottish Coal Measures Group	Lanarkshire, Scotland	Scotland		Bashkirian	Moscovian	323.2	307	39	315.1	16.2
Platysomus parvulus	Platysomus	species	Edmonstone	55.915692	-3.0751061		Scottish Coal Measures Group	Scottish Coal Measures Group	Scotland	Scotland		Bashkirian	Moscovian	323.2	307	39	315.1	16.2
Cycloptychius carbonarius	Cycloptychius	species	Broadsfield	53.0054	-1.42175	brackish	Deep Mine Ironstone Shale, Coal Measures (on specimen label), Pennine Coal Measures Group		England, UK	England		Bashkirian	Moscovian	323.2	307	39	315.1	16.2
Elonichthys egertoni	Elonichthys	species	Broadsfield	53.0054	-1.42175	brackish	Deep Mine Ironstone Shale, Coal Measures (on specimen label), Pennine Coal Measures Group		England, UK	England		Bashkirian	Moscovian	323.2	307	39	315.1	16.2
Cheirodus striatus	Cheirodus	species	Assise d'Anzin	50.3722	3.505		Assise d'Anzin (Charleroi Formation?)	Assise d'Anzin		France	Westphalian B	Bashkirian	Bashkirian	323.2	315.2	39	319.2	8
Elonichthys denticulatus	Elonichthys	species	Assise de Flines	50.427	3.183		Assise de Flines (Andenne Formation?)	Assise de Flines	northern France	France	Namurian C	Bashkirian	Bashkirian	323.2	315.2	39	319.2	8
Elonichthys denticulatus	Elonichthys	species	Assise de Vicoigne	50.404306	3.459444		Assise de Vicoigne	Assise de Vicoigne	northern France	France	Westphalian A	Bashkirian	Bashkirian	323.2	315.2	39	319.2	8
Cheirodus striatus	Cheirodus	species	Faisceau de Meuniere	50.95	1.85		Charleroi Formation	Charleroi Formation		France	Westphalian B	Bashkirian	Bashkirian	323.2	315.2	39	319.2	8
Elonichthys denticulatus	Elonichthys	species	Assise de Chatelet	50.4	4.516667		Chatelet Formation, Belgian Coal Measures Group	Chatelet Formation	Belgium	Belgium	Westphalian A	Bashkirian	Bashkirian	323.2	315.2	39	319.2	8
Mesolepis wardi	Mesolepis	species	Jarrow Colliery	52.806	-7.21	freshwater	Coal Measures; Coolbaun (Coolbawn?) Formation	Coolbaun Formation	Ireland	Ireland	Langsettian	Bashkirian	Bashkirian	323.2	315.2	39	319.2	8
Rhadinichthys hibernicus	Rhadinichthys	species	Jarrow Colliery	52.806	-7.21	freshwater	Coal Measures; Coolbaun (Coolbawn?) Formation	Coolbaun Formation	Ireland	Ireland	Langsettian	Bashkirian	Bashkirian	323.2	315.2	39	319.2	8
Haplolepis cf. corrugata	Haplolepis	species	Joggins	45.694623	-64.449819	brackish	Joggins Formation, Cumberland Group	Joggins Formation	Cumberland, Nova Scotia	Canada	Langsettian/late Morrowan	Bashkirian	Bashkirian	323.2	315.2	39	319.2	8
Parahaplolepis cf. canadensis	Parahaplolepis	species	Joggins	45.694623	-64.449819	brackish	Joggins Formation, Cumberland Group	Joggins Formation	Cumberland, Nova Scotia	Canada	Langsettian/late Morrowan	Bashkirian	Bashkirian	323.2	315.2	39	319.2	8
Palaeoniscum sp.	Palaeoniscum	genus	Joggins	45.694623	-64.449819	brackish	Joggins Formation, Cumberland Group	Joggins Formation	Cumberland, Nova Scotia	Canada	Langsettian/late Morrowan	Bashkirian	Bashkirian	323.2	315.2	39	319.2	8
Bourbonnella jocelynae	Bourbonnella	species	Clay Pit, Utah Lake	40.254354	-111.870288	freshwater	Manning Shale Formation	Manning Shale Formation	central Utah, USA	USA	upper Mississippian - lower Pennsylvanian	Bashkirian	Bashkirian	323.2	315.2	39	319.2	8
Guntherichthys lehiensis	Guntherichthys	species	Lehi	40.387778	-111.849167	freshwater	Manning Shale Formation	Manning Shale Formation	central Utah, USA	USA	upper Mississippian - lower Pennsylvanian	Bashkirian	Bashkirian	323.2	315.2	39	319.2	8
Spinofacia pectinatus	Spinofacia	species	Clay Pit Locality, Saratoga Springs	40.274892	-111.900524	freshwater	Manning Shale Formation	Manning Shale Formation	central Utah, USA	USA	upper Mississippian - lower Pennsylvanian	Bashkirian	Bashkirian	323.2	315.2	39	319.2	8
Spinofacia pectinatus	Spinofacia	species	Clay Pit Locality, Traverse Mountains	40.372108	-112.189236	freshwater	Manning Shale Formation	Manning Shale Formation	central Utah, USA	USA	upper Mississippian - lower Pennsylvanian	Bashkirian	Bashkirian	323.2	315.2	39	319.2	8
Coccocephalichthys wildi	Coccocephalichthys	species	Soapstone Bed	53.789	-2.248	brackish	Soapstone Bed	Pennine Lower Coal Measures Formation	Lancashire	England	Westphalian A (Langsettian)	Bashkirian	Bashkirian	323.2	315.2	39	319.2	8
Elonichthys aitkeni	Elonichthys	species	Foxfield Colliery	53.000294	-2.036813	brackish	Foxfield Coal, Pennine Lower Coal Measures Formation	Pennine Lower Coal Measures Formation	Staffordshire	England	Langsettian	Bashkirian	Bashkirian	323.2	315.2	39	319.2	8
Elonichthys aitkeni	Elonichthys	species	Soapstone Bed	53.789	-2.248	brackish		Pennine Lower Coal Measures Formation	England	England	Langsettian	Bashkirian	Bashkirian	323.2	315.2	39	319.2	8
Elonichthys aitkeni	Elonichthys	species	Stanton-by-Dale	52.94	-1.31	brackish	Dalemoor Rake Ironstone, Lower Coal Measures	Pennine Lower Coal Measures Formation	Derbyshire, England	England	Langsettian	Bashkirian	Bashkirian	323.2	315.2	39	319.2	8
Elonichthys nov. sp	Elonichthys	genus	Dilhorne	52.99	-2.041	brackish	Woodhead Coal, Pennine Lower Coal Measures Formation	Pennine Lower Coal Measures Formation	Staffordshire	England	Langsettian	Bashkirian	Bashkirian	323.2	315.2	39	319.2	8
Elonichthys sp.	Elonichthys	genus	Tingley	53.728	-1.584	freshwater	Cannel Coal, Coal Measures (possibly the Adwalton Stone Coal?), (Adwalton Stone Coal) belongs to Pennine Lower Coal Measures Formation	Pennine Lower Coal Measures Formation	England, UK	England		Bashkirian	Bashkirian	323.2	315.2	39	319.2	8
Mesolepis scalaris	Mesolepis	species	Adderley Green	52.99	-2.13	brackish	Cockshead Ironstone (Cockshead Coal), Pennine Lower Coal Meaasures Formation	Pennine Lower Coal Measures Formation	Staffordshire, England	England	Langsettian	Bashkirian	Bashkirian	323.2	315.2	39	319.2	8
Mesolepis sp.	Mesolepis	species	Tingley	53.728	-1.584	freshwater	Cannel Coal, Coal Measures (possibly the Adwalton Stone Coal?), (Adwalton Stone Coal) belongs to Pennine Lower Coal Measures Formation	Pennine Lower Coal Measures Formation	England, UK	England		Bashkirian	Bashkirian	323.2	315.2	39	319.2	8
Mesolepis wardi	Mesolepis		Tingley	53.728	-1.584	freshwater	Cannel Coal, Coal Measures (possibly the Adwalton Stone Coal?), (Adwalton Stone Coal) belongs to Pennine Lower Coal Measures Formation	Pennine Lower Coal Measures Formation	England, UK	England		Bashkirian	Bashkirian	323.2	315.2	39	319.2	8
Trawdenia planti	Trawdenia	species	Soapstone Bed	53.789	-2.248	brackish		Pennine Lower Coal Measures Formation	Lancashire, England	England	Westphalian A (Langsettian)	Bashkirian	Bashkirian	323.2	315.2	39	319.2	8
Paramblypterus sp.	Paramblypterus	genus	Stanton-by-Dale	52.94	-1.31	brackish	Coal Measures	Pennine Lower Coal Measures Formation	Derbyshire, England	England	Langsettian	Bashkirian	Bashkirian	323.2	315.2	39	319.2	8
Platysomus forsteri	Platysomus	species	Park Hall Colliery	52.9969	-2.01039	brackish	Woodhead Coal, Pennine Lower Coal Measures Formation	Pennine Lower Coal Measures Formation	Staffordshire	England		Bashkirian	Bashkirian	323.2	315.2	39	319.2	8
Platysomus forsteri	Platysomus	species	Tingley	53.728	-1.584	freshwater	Cannel Coal, Coal Measures (possibly the Adwalton Stone Coal?), (Adwalton Stone Coal) belongs to Pennine Lower Coal Measures Formation	Pennine Lower Coal Measures Formation	England, UK	England		Bashkirian	Bashkirian	323.2	315.2	39	319.2	8
Platysomus tenuistriatus	Platysomus	species	Stanton-by-Dale	52.94	-1.31	brackish	Dalemoor Rake Ironstone, Lower Coal Measures	Pennine Lower Coal Measures Formation	England	England	Langsettian	Bashkirian	Bashkirian	323.2	315.2	39	319.2	8
Rhadinichthys monensis	Rhadinichthys	species	Foxfield Colliery	53.000294	-2.036813	brackish	Foxfield Coal, Pennine Lower Coal Measures Formation	Pennine Lower Coal Measures Formation	Staffordshire	England	Langsettian	Bashkirian	Bashkirian	323.2	315.2	39	319.2	8
Amphicentrum?	Amphicentrum	species	Low Moor	53.752762	-1.768988	brackish	Pennine Lower Coal Measures Formation (Pennine Coal Measures Group)	Pennine Lower Coal Measures Formation	Yorkshire, England	England	Langsettian	Bashkirian	Bashkirian	323.2	315.2	39	319.2	8
Elonichthys semistriatus	Elonichthys	species	Low Moor	53.752762	-1.768988	brackish	Pennine Lower Coal Measures Formation (Pennine Coal Measures Group)	Pennine Lower Coal Measures Formation	Yorkshire, England	England	Langsettian	Bashkirian	Bashkirian	323.2	315.2	39	319.2	8
Elonichthys woodwardi (not valid)	Elonichthys	indeterminate	Low Moor	53.752762	-1.768988	brackish	Pennine Lower Coal Measures Formation (Pennine Coal Measures Group)	Pennine Lower Coal Measures Formation	Yorkshire, England	England	Langsettian	Bashkirian	Bashkirian	323.2	315.2	39	319.2	8
Platysomus sp.	Platysomus	species	Low Moor	53.752762	-1.768988	brackish	Pennine Lower Coal Measures Formation (Pennine Coal Measures Group)	Pennine Lower Coal Measures Formation	Yorkshire, England	England	Langsettian	Bashkirian	Bashkirian	323.2	315.2	39	319.2	8
Rhadinichthys monensis	Rhadinichthys	species	Low Moor	53.752762	-1.768988	brackish	Pennine Lower Coal Measures Formation (Pennine Coal Measures Group)	Pennine Lower Coal Measures Formation	Yorkshire, England	England	Langsettian	Bashkirian	Bashkirian	323.2	315.2	39	319.2	8
Mesolepis wardi	Mesolepis	species	Cliviger	53.743	-2.177	freshwater	Burnley coalfield, Lower Coal Measures	Pennine Lower Coal Measures Formation	Lancashire	England	Westphalian	Bashkirian	Bashkirian	323.2	315.2	39	319.2	8
Mesonichthys aitkeni	Mesonichthys	species	Cliviger	53.743	-2.177	freshwater	Burnley coalfield, Lower Coal Measures	Pennine Lower Coal Measures Formation	Lancashire	England	Westphalian	Bashkirian	Bashkirian	323.2	315.2	39	319.2	8
Platysomus parvulus	Platysomus	species	Lower Fort Mine	53.644	-2.098	brackish	Lower Fort Coal, Pennine Lower Coal Measures Formation	Pennine Lower Coal Measures Formation	England, UK	England		Bashkirian	Bashkirian	323.2	315.2	39	319.2	8
Rhadinichthys sp.	Rhadinichthys	genus	Lower Fort Mine	53.644	-2.098	brackish	Lower Fort Coal, Pennine Lower Coal Measures Formation	Pennine Lower Coal Measures Formation	England, UK	England		Bashkirian	Bashkirian	323.2	315.2	39	319.2	8
Elonichthys sp.	Elonichthys	genus	Ruabon	52.986	-3.039	brackish	Coal Shale (South Wales Coal Measures Group?), Ruabon Yard Coal?, Pennine Lower Coal Measures Formation	Pennine Lower Coal Measures Formation	Wales	Wales	Langsettian	Bashkirian	Bashkirian	323.2	315.2	39	319.2	8
Rhadinichthys sp.	Rhadinichthys	genus	Ruabon	52.986	-3.039	brackish	Coal Shale (South Wales Coal Measures Group?), Ruabon Yard Coal?, Pennine Lower Coal Measures Formation	Pennine Lower Coal Measures Formation	Wales	Wales	Langsettian	Bashkirian	Bashkirian	323.2	315.2	39	319.2	8
Mesolepis sp.	Mesolepis	genus	Coseley	52.55	-2.083	brackish	Coal Measures (Pennine Coal Measures Group), clays above Thick Coal	Pennine Middle Coal Measures	Staffordshire	England	Westphalian B	Bashkirian	Bashkirian	323.2	315.2	39	319.2	8
Rhadinichthys sp.	Rhadinichthys	genus	Coseley	52.55	-2.083	brackish	Coal Measures (Pennine Coal Measures Group)	Pennine Middle Coal Measures	Staffordshire	England	Westphalian B	Bashkirian	Bashkirian	323.2	315.2	39	319.2	8
Amphicentrum sp.	Amphicentrum	genus	Newsham	55.105372	-1.521932	marine	Pennine Middle Coal Measures Formation	Pennine Middle Coal Measures Formation	Newsham, Northumberland, England	England		Bashkirian	Bashkirian	323.2	315.2	39	319.2	8
Cheirodus striatus	Cheirodus	species	Newsham	55.105372	-1.521932	brackish	Pennine Middle Coal Measures Formation	Pennine Middle Coal Measures Formation	Newsham, Northumberland, England	England		Bashkirian	Bashkirian	323.2	315.2	39	319.2	8
Gyrolepis rankinii	Gyrolepis	species	Newsham	55.105372	-1.521932	marine	Pennine Middle Coal Measures Formation	Pennine Middle Coal Measures Formation	Newsham, Northumberland, England	England		Bashkirian	Bashkirian	323.2	315.2	39	319.2	8
palaeoniscids		indeterminate	Newsham	55.105372	-1.521932	marine	Pennine Middle Coal Measures Formation	Pennine Middle Coal Measures Formation	Newsham, Northumberland, England	England		Bashkirian	Bashkirian	323.2	315.2	39	319.2	8
Platysomus forsteri	Platysomus	species	Newsham	55.105372	-1.521932	marine	Pennine Middle Coal Measures Formation	Pennine Middle Coal Measures Formation	Newsham, Northumberland, England	England		Bashkirian	Bashkirian	323.2	315.2	39	319.2	8
Platysomus parvulus	Platysomus	species	Newsham	55.105372	-1.521932	marine	Pennine Middle Coal Measures Formation	Pennine Middle Coal Measures Formation	Newsham, Northumberland, England	England		Bashkirian	Bashkirian	323.2	315.2	39	319.2	8
Platysomus rotundus	Platysomus	species	Newsham	55.105372	-1.521932	marine	Pennine Middle Coal Measures Formation	Pennine Middle Coal Measures Formation	Newsham, Northumberland, England	England		Bashkirian	Bashkirian	323.2	315.2	39	319.2	8
Rhadinichthys hancocki	Rhadinichthys	species	Newsham	55.105372	-1.521932	marine	Pennine Middle Coal Measures Formation	Pennine Middle Coal Measures Formation	Newsham, Northumberland, England	England		Bashkirian	Bashkirian	323.2	315.2	39	319.2	8
Parahaplolepis aff. anglica	Parahaplolepis	species	Newsham	55.105372	-1.521932	marine	Pennine Middle Coal Measures Formation	Pennine Middle Coal Measures Formation	Newsham, Northumberland, England	England	Westphalian B	Bashkirian	Bashkirian	323.2	315.2	39	319.2	8
Parahaplolepis westolli	Parahaplolepis	species	Newsham	55.105372	-1.521932	marine	Pennine Middle Coal Measures Formation	Pennine Middle Coal Measures Formation	Newsham, Northumberland, England	England	Westphalian B	Bashkirian	Bashkirian	323.2	315.2	39	319.2	8
Pyritocephalus rudis	Pyritocephalus	species	Newsham	55.105372	-1.521932	marine	Pennine Middle Coal Measures Formation	Pennine Middle Coal Measures Formation	Newsham, Northumberland, England	England	Westphalian B	Bashkirian	Bashkirian	323.2	315.2	39	319.2	8
Amphicentrum granulosum	Amphicentrum	species	Hanley	53.0246	-2.1729	marine	Coal Measures (Pennine Coal Measures Group), possibly Middle Coal Measures	Pennine Middle Coal Measures Formation	Staffordshire	England		Bashkirian	Bashkirian	323.2	315.2	39	319.2	8
Amphicentrum granulosum	Amphicentrum	species	Dewshill	55.854234	-3.8335293	freshwater	Scottish Lower Coal Measures Formation	Scottish Lower Coal Measures Formation	Midland Valley Basin, Scotland	Scotland	Westphalian A	Bashkirian	Bashkirian	323.2	315.2	39	319.2	8
Amphicentrum granulosum	Amphicentrum	species	Ardenrigg	55.87015	-3.8770339	freshwater	Upper Drumgray, Scottish Lower Coal Measures Formation	Scottish Lower Coal Measures Formation	Midland Valley Basin, Scotland	Scotland	Westphalian A	Bashkirian	Bashkirian	323.2	315.2	39	319.2	8
Amphicentrum granulosum	Amphicentrum	species	Greenrigg	55.844334	-3.7348342	freshwater	Upper Slatyband Ironstone, Scottish Lower Coal Measures Formation	Scottish Lower Coal Measures Formation	Midland Valley Basin, Scotland	Scotland	Westphalian A	Bashkirian	Bashkirian	323.2	315.2	39	319.2	8
Amphicentrum granulosum	Amphicentrum	species	No. 3 Mine, Shotts	55.834959	-3.7938505	freshwater	Scottish Lower Coal Measures Formation	Scottish Lower Coal Measures Formation	North Lanarkshire, Scotland	Scotland	Westphalian A	Bashkirian	Bashkirian	323.2	315.2	39	319.2	8
Andrewsolepis lochlani	Andrewsolepis	species	Ardenrigg	55.87015	-3.8770339	freshwater	Upper Drumgray, Scottish Lower Coal Measures Formation	Scottish Lower Coal Measures Formation	Midland Valley Basin, Scotland	Scotland	Westphalian A	Bashkirian	Bashkirian	323.2	315.2	39	319.2	8
Blairolepis wallacei	Blairolepis	species	Ardenrigg	55.87015	-3.8770339	freshwater	Upper Drumgray, Scottish Lower Coal Measures Formation	Scottish Lower Coal Measures Formation	Midland Valley Basin, Scotland	Scotland	Westphalian A	Bashkirian	Bashkirian	323.2	315.2	39	319.2	8
Braccohaplolepis fenestratum	Braccohaplolepis	species	Ardenrigg	55.87015	-3.8770339	freshwater	Upper Drumgray, Scottish Lower Coal Measures Formation	Scottish Lower Coal Measures Formation	Midland Valley Basin, Scotland	Scotland	Westphalian A	Bashkirian	Bashkirian	323.2	315.2	39	319.2	8
Elonichthys egertoni	Elonichthys	species	Ardenrigg	55.87015	-3.8770339	freshwater	Upper Drumgray, Scottish Lower Coal Measures Formation	Scottish Lower Coal Measures Formation	Midland Valley Basin, Scotland	Scotland	Westphalian A	Bashkirian	Bashkirian	323.2	315.2	39	319.2	8
Elonichthys egertoni	Elonichthys	species	Greenrigg	55.844334	-3.7348342	freshwater	Upper Slatyband Ironstone, Scottish Lower Coal Measures Formation	Scottish Lower Coal Measures Formation	Midland Valley Basin, Scotland	Scotland	Westphalian A	Bashkirian	Bashkirian	323.2	315.2	39	319.2	8
Elonichthys egertoni	Elonichthys	species	Longriggend	55.901136	-3.8934387	freshwater	Kiltongue Musselband, Scottish Lower Coal Measures Formation	Scottish Lower Coal Measures Formation	Lanarkshire, Scotland	Scotland	Langsettian	Bashkirian	Bashkirian	323.2	315.2	39	319.2	8
Elonichthys egertoni	Elonichthys	species	No. 3 Mine, Shotts	55.834959	-3.7938505	freshwater	Scottish Lower Coal Measures Formation	Scottish Lower Coal Measures Formation	North Lanarkshire, Scotland	Scotland	Westphalian A	Bashkirian	Bashkirian	323.2	315.2	39	319.2	8
Elonichthys egertoni	Elonichthys	species	Dewshill	55.854234	-3.8335293	freshwater	Scottish Lower Coal Measures Formation	Scottish Lower Coal Measures Formation	Midland Valley Basin, Scotland	Scotland	Westphalian A	Bashkirian	Bashkirian	323.2	315.2	39	319.2	8
Elonichthys semistriatus	Elonichthys	species	No. 3 Mine, Shotts	55.834959	-3.7938505	freshwater	Scottish Lower Coal Measures Formation	Scottish Lower Coal Measures Formation	North Lanarkshire, Scotland	Scotland	Westphalian A	Bashkirian	Bashkirian	323.2	315.2	39	319.2	8
Lanarkichthys gardineri	Lanarkichthys	species	Ardenrigg	55.87015	-3.8770339	freshwater	Upper Drumgray, Scottish Lower Coal Measures Formation	Scottish Lower Coal Measures Formation	Midland Valley Basin, Scotland	Scotland	Westphalian A	Bashkirian	Bashkirian	323.2	315.2	39	319.2	8
Mesolepis wardi	Mesolepis	species	Ardenrigg	55.87015	-3.8770339	freshwater	Upper Drumgray, Scottish Lower Coal Measures Formation	Scottish Lower Coal Measures Formation	Midland Valley Basin, Scotland	Scotland	Westphalian A	Bashkirian	Bashkirian	323.2	315.2	39	319.2	8
Mesolepis wardi	Mesolepis	species	Greenrigg	55.844334	-3.7348342	freshwater	Upper Slatyband Ironstone, Scottish Lower Coal Measures Formation	Scottish Lower Coal Measures Formation	Midland Valley Basin, Scotland	Scotland	Westphalian A	Bashkirian	Bashkirian	323.2	315.2	39	319.2	8
Mesolepis wardi	Mesolepis	species	No. 3 Mine, Shotts	55.834959	-3.7938505	freshwater	Scottish Lower Coal Measures Formation	Scottish Lower Coal Measures Formation	North Lanarkshire, Scotland	Scotland	Westphalian A	Bashkirian	Bashkirian	323.2	315.2	39	319.2	8
Mesolepis wardi	Mesolepis	species	Dewshill	55.854234	-3.8335293	freshwater	Scottish Lower Coal Measures Formation	Scottish Lower Coal Measures Formation	Midland Valley Basin, Scotland	Scotland	Westphalian A	Bashkirian	Bashkirian	323.2	315.2	39	319.2	8
Mesonichthys aitkeni	Mesonichthys	species	Ardenrigg	55.87015	-3.8770339	freshwater	Upper Drumgray, Scottish Lower Coal Measures Formation	Scottish Lower Coal Measures Formation	Midland Valley Basin, Scotland	Scotland	Westphalian A	Bashkirian	Bashkirian	323.2	315.2	39	319.2	8
Mesonichthys aitkeni	Mesonichthys	species	Longriggend	55.901136	-3.8934387	freshwater	Kiltongue Musselband, Scottish Lower Coal Measures Formation	Scottish Lower Coal Measures Formation	Lanarkshire, Scotland	Scotland	Langsettian	Bashkirian	Bashkirian	323.2	315.2	39	319.2	8
Mesonichthys aitkeni	Mesonichthys	species	Greenrigg	55.844334	-3.7348342	freshwater	Upper Slatyband Ironstone, Scottish Lower Coal Measures Formation	Scottish Lower Coal Measures Formation	Midland Valley Basin, Scotland	Scotland	Westphalian A	Bashkirian	Bashkirian	323.2	315.2	39	319.2	8
Mesonichthys aitkeni	Mesonichthys	species	Dewshill	55.854234	-3.8335293	freshwater	Scottish Lower Coal Measures Formation	Scottish Lower Coal Measures Formation	Midland Valley Basin, Scotland	Scotland	Westphalian A	Bashkirian	Bashkirian	323.2	315.2	39	319.2	8
Mesonichthys aitkeni	Mesonichthys	species	No. 3 Mine, Shotts	55.834959	-3.7938505	freshwater	Scottish Lower Coal Measures Formation	Scottish Lower Coal Measures Formation	North Lanarkshire, Scotland	Scotland	Westphalian A	Bashkirian	Bashkirian	323.2	315.2	39	319.2	8
Mesonichthys aitkeni	Mesonichthys	species	Niddrie (Four-Fort Coal)	55.931944	-3.114444	freshwater	Four-Fort Coal Shale (Pinkie Four Fort Coal in BGS), Scottish Lower Coal Measures Formation	Scottish Lower Coal Measures Formation	Lothian, Scotland	Scotland	Langsettian	Bashkirian	Bashkirian	323.2	315.2	39	319.2	8
Millerolepis eleionomae	Millerolepis	species	Ardenrigg	55.87015	-3.8770339	freshwater	Upper Drumgray, Scottish Lower Coal Measures Formation	Scottish Lower Coal Measures Formation	Midland Valley Basin, Scotland	Scotland	Westphalian A	Bashkirian	Bashkirian	323.2	315.2	39	319.2	8
Parahaplolepis alexandrae	Parahaplolepis	species	Ardenrigg	55.87015	-3.8770339	freshwater	Upper Drumgray, Scottish Lower Coal Measures Formation	Scottish Lower Coal Measures Formation	Midland Valley Basin, Scotland	Scotland	Westphalian A	Bashkirian	Bashkirian	323.2	315.2	39	319.2	8
Parahaplolepis elenae	Parahaplolepis	species	Ardenrigg	55.87015	-3.8770339	freshwater	Upper Drumgray, Scottish Lower Coal Measures Formation	Scottish Lower Coal Measures Formation	Midland Valley Basin, Scotland	Scotland	Westphalian A	Bashkirian	Bashkirian	323.2	315.2	39	319.2	8
Parahaplolepis poppaea	Parahaplolepis	species	Ardenrigg	55.87015	-3.8770339	freshwater	Upper Drumgray, Scottish Lower Coal Measures Formation	Scottish Lower Coal Measures Formation	Midland Valley Basin, Scotland	Scotland	Westphalian A	Bashkirian	Bashkirian	323.2	315.2	39	319.2	8
Platysomus forsteri	Platysomus	species	Ardenrigg	55.87015	-3.8770339	freshwater	Upper Drumgray, Scottish Lower Coal Measures Formation	Scottish Lower Coal Measures Formation	Midland Valley Basin, Scotland	Scotland	Westphalian A	Bashkirian	Bashkirian	323.2	315.2	39	319.2	8
Platysomus forsteri	Platysomus	species	No. 3 Mine, Shotts	55.834959	-3.7938505	freshwater	Scottish Lower Coal Measures Formation	Scottish Lower Coal Measures Formation	North Lanarkshire, Scotland	Scotland	Westphalian A	Bashkirian	Bashkirian	323.2	315.2	39	319.2	8
Platysomus forsteri	Platysomus	species	Newarthill	55.81	-3.9333	freshwater	Virtuewell Coal Shale, Scottish Lower Coal Measures Formation	Scottish Lower Coal Measures Formation	Lanarkshire, Scotland	Scotland		Bashkirian	Bashkirian	323.2	315.2	39	319.2	8
Platysomus forsteri	Platysomus	species	Niddrie (Four-Fort Coal)	55.931944	-3.114444	freshwater	Four-Fort Coal Shale (Pinkie Four Fort Coal in BGS), Scottish Lower Coal Measures Formation	Scottish Lower Coal Measures Formation	Lothian, Scotland	Scotland	Langsettian	Bashkirian	Bashkirian	323.2	315.2	39	319.2	8
Platysomus parvulus	Platysomus	species	Longriggend	55.901136	-3.8934387	freshwater	Kiltongue Musselband, Scottish Lower Coal Measures Formation	Scottish Lower Coal Measures Formation	Lanarkshire, Scotland	Scotland	Langsettian	Bashkirian	Bashkirian	323.2	315.2	39	319.2	8
Platysomus parvulus	Platysomus	species	Ardenrigg	55.87015	-3.8770339	freshwater	Upper Drumgray, Scottish Lower Coal Measures Formation	Scottish Lower Coal Measures Formation	Midland Valley Basin, Scotland	Scotland	Westphalian A	Bashkirian	Bashkirian	323.2	315.2	39	319.2	8
Platysomus parvulus	Platysomus	species	Greenrigg	55.844334	-3.7348342	freshwater	Upper Slatyband Ironstone, Scottish Lower Coal Measures Formation	Scottish Lower Coal Measures Formation	Midland Valley Basin, Scotland	Scotland	Westphalian A	Bashkirian	Bashkirian	323.2	315.2	39	319.2	8
Platysomus parvulus	Platysomus	species	Dewshill	55.854234	-3.8335293	freshwater	Scottish Lower Coal Measures Formation	Scottish Lower Coal Measures Formation	Midland Valley Basin, Scotland	Scotland	Westphalian A	Bashkirian	Bashkirian	323.2	315.2	39	319.2	8
Platysomus parvulus	Platysomus	species	No. 3 Mine, Shotts	55.834959	-3.7938505	freshwater	Scottish Lower Coal Measures Formation	Scottish Lower Coal Measures Formation	North Lanarkshire, Scotland	Scotland	Westphalian A	Bashkirian	Bashkirian	323.2	315.2	39	319.2	8
Protohaplolepis isabellae	Protohaplolepis	species	Ardenrigg	55.87015	-3.8770339	freshwater	Upper Drumgray, Scottish Lower Coal Measures Formation	Scottish Lower Coal Measures Formation	Midland Valley Basin, Scotland	Scotland	Westphalian A	Bashkirian	Bashkirian	323.2	315.2	39	319.2	8
Protohaplolepis limnades	Protohaplolepis	species	Ardenrigg	55.87015	-3.8770339	freshwater	Scottish Lower Coal Measures Formation	Scottish Lower Coal Measures Formation	Midland Valley Basin, Scotland	Scotland	Westphalian A	Bashkirian	Bashkirian	323.2	315.2	39	319.2	8
Protohaplolepis traquairi	Protohaplolepis	species	No. 3 Mine, Shotts	55.834959	-3.7938505	freshwater	Scottish Lower Coal Measures Formation	Scottish Lower Coal Measures Formation	North Lanarkshire, Scotland	Scotland	Westphalian A	Bashkirian	Bashkirian	323.2	315.2	39	319.2	8
Pseudogonatodus aurulentum	Pseudogonatodus	species	Ardenrigg	55.87015	-3.8770339	freshwater	Upper Drumgray, Scottish Lower Coal Measures Formation	Scottish Lower Coal Measures Formation	Midland Valley Basin, Scotland	Scotland	Westphalian A	Bashkirian	Bashkirian	323.2	315.2	39	319.2	8
Pseudogonatodus aurulentum	Pseudogonatodus	species	No. 3 Mine, Shotts	55.834959	-3.7938505	freshwater	Scottish Lower Coal Measures Formation	Scottish Lower Coal Measures Formation	North Lanarkshire, Scotland	Scotland	Westphalian A	Bashkirian	Bashkirian	323.2	315.2	39	319.2	8
Pseudogonatodus aurulentum	Pseudogonatodus	species	Dewshill	55.854234	-3.8335293	freshwater	Scottish Lower Coal Measures Formation	Scottish Lower Coal Measures Formation	Midland Valley Basin, Scotland	Scotland	Westphalian A	Bashkirian	Bashkirian	323.2	315.2	39	319.2	8
Pseudohaplolepis argentatum	Pseudohaplolepis	species	No. 3 Mine, Shotts	55.834959	-3.7938505	freshwater	Scottish Lower Coal Measures Formation	Scottish Lower Coal Measures Formation	North Lanarkshire, Scotland	Scotland	Westphalian A	Bashkirian	Bashkirian	323.2	315.2	39	319.2	8
Pseudohaplolepis argentatum	Pseudohaplolepis	species	Ardenrigg	55.87015	-3.8770339	freshwater	Upper Drumgray, Scottish Lower Coal Measures Formation	Scottish Lower Coal Measures Formation	Midland Valley Basin, Scotland	Scotland	Westphalian A	Bashkirian	Bashkirian	323.2	315.2	39	319.2	8
Pseudohaplolepis argentatum	Pseudohaplolepis	species	Dewshill	55.854234	-3.8335293	freshwater	Scottish Lower Coal Measures Formation	Scottish Lower Coal Measures Formation	Midland Valley Basin, Scotland	Scotland	Westphalian A	Bashkirian	Bashkirian	323.2	315.2	39	319.2	8
Pyritocephalus youngii	Pyritocephalus	species	Ardenrigg	55.87015	-3.8770339	freshwater	Upper Drumgray, Scottish Lower Coal Measures Formation	Scottish Lower Coal Measures Formation	Midland Valley Basin, Scotland	Scotland	Westphalian A	Bashkirian	Bashkirian	323.2	315.2	39	319.2	8
Rhadinichthys glabrolepis	Rhadinichthys	species	Greenrigg	55.844334	-3.7348342	freshwater	Upper Slatyband Ironstone, Scottish Lower Coal Measures Formation	Scottish Lower Coal Measures Formation	Midland Valley Basin, Scotland	Scotland	Westphalian A	Bashkirian	Bashkirian	323.2	315.2	39	319.2	8
Rhadinichthys grossarti	Rhadinichthys	species	No. 3 Mine, Shotts	55.834959	-3.7938505	freshwater	Scottish Lower Coal Measures Formation	Scottish Lower Coal Measures Formation	North Lanarkshire, Scotland	Scotland	Westphalian A	Bashkirian	Bashkirian	323.2	315.2	39	319.2	8
Rhadinichthys grossarti	Rhadinichthys	species	Ardenrigg	55.87015	-3.8770339	freshwater	Upper Drumgray, Scottish Lower Coal Measures Formation	Scottish Lower Coal Measures Formation	Midland Valley Basin, Scotland	Scotland	Westphalian A	Bashkirian	Bashkirian	323.2	315.2	39	319.2	8
Rhadinichthys grossarti	Rhadinichthys	species	Dewshill	55.854234	-3.8335293	freshwater	Scottish Lower Coal Measures Formation	Scottish Lower Coal Measures Formation	Midland Valley Basin, Scotland	Scotland	Westphalian A	Bashkirian	Bashkirian	323.2	315.2	39	319.2	8
Rhadinichthys grossarti	Rhadinichthys	species	Longriggend	55.901136	-3.8934387	freshwater	Kiltongue Musselband, Scottish Lower Coal Measures Formation	Scottish Lower Coal Measures Formation	Lanarkshire, Scotland	Scotland	Langsettian	Bashkirian	Bashkirian	323.2	315.2	39	319.2	8
Rhadinichthys hancocki	Rhadinichthys	species	Ardenrigg	55.87015	-3.8770339	freshwater	Upper Drumgray, Scottish Lower Coal Measures Formation	Scottish Lower Coal Measures Formation	Midland Valley Basin, Scotland	Scotland	Westphalian A	Bashkirian	Bashkirian	323.2	315.2	39	319.2	8
Rhadinichthys monensis	Rhadinichthys	species	Ardenrigg	55.87015	-3.8770339	freshwater	Upper Drumgray, Scottish Lower Coal Measures Formation	Scottish Lower Coal Measures Formation	Midland Valley Basin, Scotland	Scotland	Westphalian A	Bashkirian	Bashkirian	323.2	315.2	39	319.2	8
Rhadinichthys monensis	Rhadinichthys	species	No. 3 Mine, Shotts	55.834959	-3.7938505	freshwater	Scottish Lower Coal Measures Formation	Scottish Lower Coal Measures Formation	North Lanarkshire, Scotland	Scotland	Westphalian A	Bashkirian	Bashkirian	323.2	315.2	39	319.2	8
Rhadinichthys monensis	Rhadinichthys	species	Dewshill	55.854234	-3.8335293	freshwater	Scottish Lower Coal Measures Formation	Scottish Lower Coal Measures Formation	Midland Valley Basin, Scotland	Scotland	Westphalian A	Bashkirian	Bashkirian	323.2	315.2	39	319.2	8
Rhadinichthys monensis	Rhadinichthys	species	Greenrigg	55.844334	-3.7348342	freshwater	Upper Slatyband Ironstone, Scottish Lower Coal Measures Formation	Scottish Lower Coal Measures Formation	Midland Valley Basin, Scotland	Scotland	Westphalian A	Bashkirian	Bashkirian	323.2	315.2	39	319.2	8
Rhadinichthys monensis	Rhadinichthys	species	Longriggend	55.901136	-3.8934387	freshwater	Kiltongue Musselband, Scottish Lower Coal Measures Formation	Scottish Lower Coal Measures Formation	Lanarkshire, Scotland	Scotland	Langsettian	Bashkirian	Bashkirian	323.2	315.2	39	319.2	8
Rhadinichthys monensis	Rhadinichthys	species	Kilrie Farm	56.09412	-3.219334		roof-shale of Bowhouse Coal Seam, Scottish Lower Coal Measures Formation	Scottish Lower Coal Measures Formation	Fife, Scotland	Scotland	Langsettian	Bashkirian	Bashkirian	323.2	315.2	39	319.2	8
Rhadinichthys wardi	Rhadinichthys	species	Ardenrigg	55.87015	-3.8770339	freshwater	Upper Drumgray, Scottish Lower Coal Measures Formation	Scottish Lower Coal Measures Formation	Midland Valley Basin, Scotland	Scotland	Westphalian A	Bashkirian	Bashkirian	323.2	315.2	39	319.2	8
Rhadinichthys wardi	Rhadinichthys	species	Greenrigg	55.844334	-3.7348342	freshwater	Upper Slatyband Ironstone, Scottish Lower Coal Measures Formation	Scottish Lower Coal Measures Formation	Midland Valley Basin, Scotland	Scotland	Westphalian A	Bashkirian	Bashkirian	323.2	315.2	39	319.2	8
Rhadinichthys wardi	Rhadinichthys	species	No. 3 Mine, Shotts	55.834959	-3.7938505	freshwater	Scottish Lower Coal Measures Formation	Scottish Lower Coal Measures Formation	North Lanarkshire, Scotland	Scotland	Westphalian A	Bashkirian	Bashkirian	323.2	315.2	39	319.2	8
Rhadinichthys? ornatocephalum	Rhadinichthys?	species	No. 3 Mine, Shotts	55.834959	-3.7938505	freshwater	Scottish Lower Coal Measures Formation	Scottish Lower Coal Measures Formation	North Lanarkshire, Scotland	Scotland	Westphalian A	Bashkirian	Bashkirian	323.2	315.2	39	319.2	8
Rhadinichthys? ornatocephalum	Rhadinichthys?	species	Dewshill	55.854234	-3.8335293	freshwater	Scottish Lower Coal Measures Formation	Scottish Lower Coal Measures Formation	Midland Valley Basin, Scotland	Scotland	Westphalian A	Bashkirian	Bashkirian	323.2	315.2	39	319.2	8
Rhadinichthys? ornatocephalum	Rhadinichthys?	indeterminate	Ardenrigg	55.87015	-3.8770339	freshwater	Upper Drumgray, Scottish Lower Coal Measures Formation	Scottish Lower Coal Measures Formation	Midland Valley Basin, Scotland	Scotland	Westphalian A	Bashkirian	Bashkirian	323.2	315.2	39	319.2	8
Rhadinichthys? ornatocephalum	Rhadinichthys?	species	Longriggend	55.901136	-3.8934387	freshwater	Kiltongue Musselband, Scottish Lower Coal Measures Formation	Scottish Lower Coal Measures Formation	Lanarkshire, Scotland	Scotland	Langsettian	Bashkirian	Bashkirian	323.2	315.2	39	319.2	8
Rhadinichthys? plumosum	Rhadinichthys?	indeterminate	Ardenrigg	55.87015	-3.8770339	freshwater	Upper Drumgray, Scottish Lower Coal Measures Formation	Scottish Lower Coal Measures Formation	Midland Valley Basin, Scotland	Scotland	Westphalian A	Bashkirian	Bashkirian	323.2	315.2	39	319.2	8
Elonichthys sp.	Elonichthys	genus	Carluke	55.73369	-3.83427		Scottish Coal Measures Group, Scottish Lower Coal Measures Formation (based on assumption that this comes from Castlehill No. 6 Colliery, which was a mine close to Carluke)	Scottish Lower Coal Measures Formation	Lanarkshire, Scotland	Scotland		Bashkirian	Bashkirian	323.2	315.2	39	319.2	8
Palaeoniscum sp.	Palaeoniscum	genus	Carluke	55.73369	-3.83427		Scottish Coal Measures Group, Scottish Lower Coal Measures Formation (based on assumption that this comes from Castlehill No. 6 Colliery, which was a mine close to Carluke)	Scottish Lower Coal Measures Formation	Lanarkshire, Scotland	Scotland		Bashkirian	Bashkirian	323.2	315.2	39	319.2	8
Platysomus forsteri	Platysomus	genus	Carluke	55.73369	-3.83427		Scottish Coal Measures Group, Scottish Lower Coal Measures Formation (based on assumption that this comes from Castlehill No. 6 Colliery, which was a mine close to Carluke)	Scottish Lower Coal Measures Formation	Lanarkshire, Scotland	Scotland		Bashkirian	Bashkirian	323.2	315.2	39	319.2	8
Platysomus parvulus	Platysomus	genus	Carluke	55.73369	-3.83427		Scottish Coal Measures Group, Scottish Lower Coal Measures Formation (based on assumption that this comes from Castlehill No. 6 Colliery, which was a mine close to Carluke)	Scottish Lower Coal Measures Formation	Lanarkshire, Scotland	Scotland		Bashkirian	Bashkirian	323.2	315.2	39	319.2	8
Rhadinichthys sp.	Rhadinichthys	genus	Cardonald	55.8494	-4.3528	freshwater	Coal Measures, either Scottish Lower Coal Measures or Scottish Middle Coal Measures	Scottish Lower Coal Measures Formation	Scotland	Scotland		Bashkirian	Bashkirian	323.2	315.2	39	319.2	8
Eurynotus crenatus	Eurynotus	genus	Carluke	55.73369	-3.83427		Scottish Coal Measures Group, Scottish Lower Coal Measures Formation (based on assumption that this comes from Castlehill No. 6 Colliery, which was a mine close to Carluke)	Scottish Lower Coal Measures Formation	Lanarkshire, Scotland	Scotland		Bashkirian	Bashkirian	323.2	315.2	39	319.2	8
Elonichthys egertoni	Elonichthys	species	Greengairs	55.913978	-3.9418		Soft Band Ironstone, possibly Scottish Middle Coal Measures Formation	Scottish Middle Coal Measures Formation	Lanarkshire, Scotland	Scotland		Bashkirian	Bashkirian	323.2	315.2	39	319.2	8
Parahaplolepis canadensis	Parahaplolepis	genus	New Parrsboro	45.405833	-64.325833		Upper Parrsboro Formation, Riverdale Group	Upper Parrsboro Formation	Nova Scotia	Canada	Lower Pennysylvanian	Bashkirian	Bashkirian	323.2	315.2	39	319.2	8
Elonichthys sp.	Elonichthys	genus	New Parrsboro	45.405833	-64.325833		Upper Parrsboro Formation, Riverdale Group	Upper Parrsboro Formation	Nova Scotia	Canada	Lower Pennysylvanian	Bashkirian	Bashkirian	323.2	315.2	39	319.2	8
Parahaplolepis aff. Anglica	Parahaplolepis	genus	New Parrsboro	45.405833	-64.325833		Upper Parrsboro Formation, Riverdale Group	Upper Parrsboro Formation	Nova Scotia	Canada	Lower Pennysylvanian	Bashkirian	Bashkirian	323.2	315.2	39	319.2	8
Pygopterus sp.	Pygopterus	genus	Sauveniere	50.56667	4.716667		"Veine Lambiotte"	Veine Lambiotte	central Belgium	Belgium	Westphalian A	Bashkirian	Bashkirian	323.2	315.2	39	319.2	8
Bethesdaichthys kitchingi	Bethesdaichthys	species	Blourug Farm	-31.333333	23	freshwater	Abrahamskraal Formation, Adelaide Subgroup, Lower Beaufort Group	Abrahamskraal Formation	Karoo Basin, South Africa	South Africa		Capitanian	Capitanian	265.1	259.1	49	262.1	6
Blourugia seeleyi	Blourugia	species	Blourug Farm	-31.333333	23	freshwater	Abrahamskraal Formation, Adelaide Subgroup, Lower Beaufort Group	Abrahamskraal Formation	South Africa	South Africa		Capitanian	Capitanian	265.1	259.1	49	262.1	6
Alilepis sp. nov	Alilepis	genus	Apache Mountains	31.283	-104.183	marine	Hegler and Pinery Limestone members, Bell Canyon Formation	Bell Canyon Formation	Texas, USA	USA		Capitanian	Capitanian	265.1	259.1	49	262.1	6
Varialepis sp.	Varialepis	genus	Apache Mountains	31.283	-104.183	marine	Bell Canyon Formation	Bell Canyon Formation	Texas, USA	USA		Capitanian	Capitanian	265.1	259.1	49	262.1	6
Varialepis sp.	Varialepis	species	Apache Mountains	31.283	-104.183	marine	Bell Canyon Formation	Bell Canyon Formation	Texas, USA	USA		Capitanian	Capitanian	265.1	259.1	49	262.1	6
Actinopteri indet.	Actinopteri	indeterminate	Apache Mountains	31.283	-104.183	marine	Bell Canyon Formation	Bell Canyon Formation	Texas, USA	USA		Capitanian	Capitanian	265.1	259.1	49	262.1	6
Actinopterygii indet.	Actinopterygii	indeterminate	Rader Slide	31.9321	-104.7306	marine	Rader Member, Bell Canyon Formation	Bell Canyon Formation	Texas, USA	USA		Capitanian	Capitanian	265.1	259.1	49	262.1	6
Elonichthyidae indet.	Elonichthyidae	indeterminate	Rader Slide	31.9321	-104.7306	marine	Rader Member, Bell Canyon Formation	Bell Canyon Formation	Texas, USA	USA		Capitanian	Capitanian	265.1	259.1	49	262.1	6
Haplolepidae indet.	Haplolepidae	indeterminate	Rader Slide	31.9321	-104.7306	marine	Rader Member, Bell Canyon Formation	Bell Canyon Formation	Texas, USA	USA		Capitanian	Capitanian	265.1	259.1	49	262.1	6
Angatubichthys mendesi	Angatubichthys	species	Raposo Tavares Highway	-23.529128	-48.394706	freshwater	upper third of the Corumbatai Formation	Corumbatai Formation	Paraná Basin, Sao Paulo, Brazil	Brazil	Kazanian (from Figueiredo and Carvalho 2004), Upper third of the Corumbatai formation; Upper Permian (Kazanian). Corumbatai Formation is equivalent of the Serra Alta and Teresina Formations, so the upper third is presumably coeval with the Capitanian Teresina Formation	Capitanian	Capitanian	265.1	259.1	49	262.1	6
Palaeoniscum freieslebeni	Palaeoniscum	species	Zap Valley	37.576389	43.736667	marine	Gomaniibrik Formation, Member B	Gomaniibrik Formation	Anatolia, Turkey	Turkey	middle Midian	Capitanian	Capitanian	265.1	259.1	49	262.1	6
Pygopterus cf. nielseni	Pygopterus	species	Zap Valley	37.576389	43.736667	marine	Gomaniibrik Formation, Member B	Gomaniibrik Formation	Anatolia, Turkey	Turkey	middle Midian	Capitanian	Capitanian	265.1	259.1	49	262.1	6
Urosthenes latus	Urosthenes	species	Lithgow	-33.483333	150.15	freshwater	Lithgow Coal (Cullen Bullen Subgroup), ?Newcastle Coal Measures (Waratah Sandstone, Lambton, Nobbys Tuff, Adamstown, Warners Bay Tuff, Boolaroo, Awaba Tuff, and Moon Island Formations)	Lithgow Coal	New South Wales, Australia	Australia	264.8 is age given by Retallack et al 2011)	Capitanian	Capitanian	265.1	259.1	49	262.1	6
Discordichthyidae indet.	Discordichthyidae	indeterminate	Baleika	52.422778	53.762222	freshwater		Malokinelskaya Formation	Samara drainage basin, Orenburg, Russia	Russia	Severodvinian	Capitanian	Capitanian	265.1	259.1	49	262.1	6
Geryonichthys sp.	Geryonichthys	genus	Bezvodovka	53.391389	52.641111	freshwater		Malokinelskaya Formation	Orenburg, Russia	Russia	Severodvinian	Capitanian	Capitanian	265.1	259.1	49	262.1	6
Geryonichthys longus	Geryonichthys	species	Bezvodovka	53.391389	52.641111	freshwater		Malokinelskaya Formation	Orenburg, Russia	Russia	Severodvinian	Capitanian	Capitanian	265.1	259.1	49	262.1	6
Kargalichthys efremovi	Kargalichthys	species	Raptanka	52.504167	53.691111	brackish		Malokinelskaya Formation	Orenburg, Russia	Russia	Severodvinian	Capitanian	Capitanian	265.1	259.1	49	262.1	6
Kargalichthys efremovi	Kargalichthys	species	Bezvodovka	53.391389	52.641111	freshwater		Malokinelskaya Formation	Orenburg, Russia	Russia	Severodvinian	Capitanian	Capitanian	265.1	259.1	49	262.1	6
Platysomidae indet.	Platysomidae	indeterminate	Raptanka	52.504167	53.691111	brackish		Malokinelskaya Formation	Orenburg, Russia	Russia	Severodvinian	Capitanian	Capitanian	265.1	259.1	49	262.1	6
Platysomus biarmicus	Platysomus	species	Bezvodovka	53.391389	52.641111	freshwater		Malokinelskaya Formation	Orenburg, Russia	Russia	severodvinian	Capitanian	Capitanian	265.1	259.1	49	262.1	6
Platysomus sp.	Platysomus	genus	Raptanka	52.504167	53.691111	brackish		Malokinelskaya Formation	Orenburg, Russia	Russia	Severodvinian	Capitanian	Capitanian	265.1	259.1	49	262.1	6
Platysomus sp.	Platysomus	genus	Bezvodovka	53.391389	52.641111	freshwater		Malokinelskaya Formation	Orenburg, Russia	Russia	severodvinian	Capitanian	Capitanian	265.1	259.1	49	262.1	6
Geryonichthys sp.	Geryonichthys	genus	Preobrezhenka	53.473889	52.135556	freshwater		Malokinelskaya Formation	Buzulukskii, Orenburg, Russia	Russia	Late Severodvinian	Capitanian	Capitanian	265.1	259.1	49	262.1	6
Isadia aristoviensis	Isadia	species	Preobrezhenka	53.473889	52.135556	freshwater		Malokinelskaya Formation	Buzulukskii, Orenburg, Russia	Russia	Late Severodvinian	Capitanian	Capitanian	265.1	259.1	49	262.1	6
Isadia sp.	Isadia	genus	Preobrezhenka	53.473889	52.135556	freshwater		Malokinelskaya Formation	Buzulukskii, Orenburg, Russia	Russia	Late Severodvinian	Capitanian	Capitanian	265.1	259.1	49	262.1	6
Isadia suchonensis	Isadia	species	Donguz-6	51.470833	55.141667	freshwater		Malokinelskaya Formation	Orenburg, Russia	Russia	Late Severodvinian	Capitanian	Capitanian	265.1	259.1	49	262.1	6
Lapkosubia tokense	Lapkosubia	species	Koptyazhevo-1	53.473889	52.135556	freshwater		Malokinelskaya Formation	BuguRussiaslanskii, Orenburg, Russia	Russia	Late Severodvinian	Capitanian	Capitanian	265.1	259.1	49	262.1	6
Toyemia blumentalis	Toyemia	species	Preobrezhenka	53.473889	52.135556	freshwater		Malokinelskaya Formation	Buzulukskii, Orenburg, Russia	Russia	Late Severodvinian	Capitanian	Capitanian	265.1	259.1	49	262.1	6
Toyemia blumentalis	Toyemia	species	Donguz-6	51.470833	55.141667	freshwater		Malokinelskaya Formation	Orenburg, Russia	Russia	Late Severodvinian	Capitanian	Capitanian	265.1	259.1	49	262.1	6
Toyemia tverdochlebovi	Toyemia	species	Donguz-6	51.470833	55.141667	freshwater		Malokinelskaya Formation	Orenburg, Russia	Russia	Late Severodvinian	Capitanian	Capitanian	265.1	259.1	49	262.1	6
Toyemia tverdochlebovi	Toyemia	species	Koptyazhevo-1	53.473889	52.135556	freshwater		Malokinelskaya Formation	BuguRussiaslanskii, Orenburg, Russia	Russia	Late Severodvinian	Capitanian	Capitanian	265.1	259.1	49	262.1	6
Toyemia tverdochlebovi	Toyemia	species	Koptyazhevo-2	53.475278	52.117778	freshwater		Malokinelskaya Formation	BuguRussiaslanskii, Orenburg, Russia	Russia	Late Severodvinian	Capitanian	Capitanian	265.1	259.1	49	262.1	6
Isadia suchonensis	Isadia	species	Mutovino	60.4	44.1	freshwater	Kichuga Member, Poldarsa Formation	Poldarsky Formation	Northern European Russia	Russia	Ilinskoe Subassemblage of the Sokolki Assemblage; the middle part of the Late Tatarian (the later part of the Severodvinian) - Upper Tatarian substage, Northern Dvina Horizon	Capitanian	Capitanian	265.1	259.1	49	262.1	6
Strelnia certa	Strelnia	species	Strelna	60.58468	45.513646	freshwater	Poldarsky Formation	Poldarsky Formation	Southern European Russia	Russia	Severodvinian	Capitanian	Capitanian	265.1	259.1	49	262.1	6
Geryonichthys longus	Geryonichthys	species	Kulchumovo	51.857222	56.343333	freshwater		Vyazovskaya Formation	Orenburg, Russia	Russia	Severodvinian	Capitanian	Capitanian	265.1	259.1	49	262.1	6
Eurynotoidiidae sp.	Eurynotoidiidae	indeterminate	Kulchumovo	51.857222	56.343333	freshwater		Vyazovskaya Formation	Orenburg, Russia	Russia	Severodvinian	Capitanian	Capitanian	265.1	259.1	49	262.1	6
Geryonichthys burchardi	Geryonichthys	species	Babintsevo	51.211667	52.825556	freshwater			Grachevskii, Orenburg, Russia	Russia	Late Severodvinian	Capitanian	Capitanian	265.1	259.1	49	262.1	6
Isadia aristoviensis ?	Isadia	species	Babintsevo	51.211667	52.825556	freshwater			Grachevskii, Orenburg, Russia	Russia	Late Severodvinian	Capitanian	Capitanian	265.1	259.1	49	262.1	6
Lapkosubia barbalepis	Lapkosubia	species	Kluchevka (Ravine)	51.289444	55.656667	marine			Southern European Russia	Russia		Capitanian	Capitanian	265.1	259.1	49	262.1	6
Lapkosubia uranensis	Lapkosubia	species	Kluchevka (Ravine)	51.289444	55.656667	marine			Southern European Russia	Russia		Capitanian	Capitanian	265.1	259.1	49	262.1	6
Toyemia blumentalis	Toyemia	species	Babintsevo	51.211667	52.825556	freshwater			Grachevskii, Orenburg, Russia	Russia	Late Severodvinian	Capitanian	Capitanian	265.1	259.1	49	262.1	6
Toyemia tverdochlebovi	Toyemia	species	Babintsevo	51.211667	52.825556	freshwater			Grachevskii, Orenburg, Russia	Russia	Late Severodvinian	Capitanian	Capitanian	265.1	259.1	49	262.1	6
Platysomus biarmicus	Platysomus	species	Kluchevka (Ravine)	51.289444	55.656667				Orenburg, Russiaskii	Russia	Severodvinian	Capitanian	Capitanian	265.1	259.1	49	262.1	6
Atherstonia minor	Atherstonia	species	New Bethesda	-31.866667	24.55	freshwater	Cistecephalus Zone, Karoo Beds (equivalent to Balfour Formation - see Bender 2001 Fig. 1)	Balfour Formation	South Africa	Africa		Changhsingian+Wuchiapingian	Changhsingian+Wuchiapingian	259.1	251.902	51	255.501	7.198
Bethesdaichthys kitchingi	Bethesdaichthys	species	Wilgerbosch Farm	-31.82	24.59027778	freshwater	roughly equivalent to Balfour Formation (Bender 2001, fig. 1), Adelaide Subgroup, Lower Beaufort Group	Balfour Formation	Karoo Basin, South Africa	South Africa		Changhsingian+Wuchiapingian	Changhsingian+Wuchiapingian	259.1	251.902	51	255.501	7.198
Blourugia seeleyi	Blourugia	species	Wilgerbosch Farm	-31.82	24.59027778	freshwater	roughly equivalent to Balfour Formation (Bender 2001, fig. 1), Adelaide Subgroup, Lower Beaufort Group	Balfour Formation	South Africa	South Africa		Changhsingian+Wuchiapingian	Changhsingian+Wuchiapingian	259.1	251.902	51	255.501	7.198
Blourugia seeleyi	Blourugia	species	Klipfontein	-26.511401	28.558439		Lower Beaufort Group, provisionally assigned to Balfour Formation based on belonging to the Dicynodon assemblage zone	Balfour Formation	Northern Cape, South Africa	South Africa		Changhsingian+Wuchiapingian	Changhsingian+Wuchiapingian	259.1	251.902	51	255.501	7.198
Kompasia delaharpi	Kompasia	species	Wilgerbosch Farm	-31.82	24.59027778	freshwater	Adelaide Subgroup, Beaufort Group	Balfour Formation	Eastern Cape Karoo region, South Africa	South Africa		Changhsingian+Wuchiapingian	Changhsingian+Wuchiapingian	259.1	251.902	51	255.501	7.198
Kompasia delaharpi	Kompasia	species	Ganora Farm	-31.85437	24.592025	freshwater	Adelaide Subgroup, Beaufort Group	Balfour Formation	Eastern Cape Karoo region, South Africa	South Africa		Changhsingian+Wuchiapingian	Changhsingian+Wuchiapingian	259.1	251.902	51	255.501	7.198
Actinopterygii indet.	Actinopterygii	indeterminate	Xafo-1	29	114.6		Changxing Formation	Changxing Formation	Zhejiang, China	China		Changhsingian+Wuchiapingian	Changhsingian+Wuchiapingian	259.1	251.902	51	255.501	7.198
Baoqingichthys microdontus	Baoqingichthys	species	Xafo-1	29	114.6		Changxing Formation	Changxing Formation	Zhejiang, China	China		Changhsingian+Wuchiapingian	Changhsingian+Wuchiapingian	259.1	251.902	51	255.501	7.198
Baoqingichthys microdontus	Baoqingichthys	species	Meishan	31.1	119.7	marine	Changxing Formation	Changxing Formation	Zhejiang, China	China		Changhsingian+Wuchiapingian	Changhsingian+Wuchiapingian	259.1	251.902	51	255.501	7.198
Baoqingichthys microdontus	Baoqingichthys	species	T14	25.4	114.9	marine	Changxing Formation	Changxing Formation	Zhejiang, China	China		Changhsingian+Wuchiapingian	Changhsingian+Wuchiapingian	259.1	251.902	51	255.501	7.198
Baoqingichthys microdontus	Baoqingichthys	species	Meishan	31.1	119.7	marine	Meishan Member, Changxing Formation	Changxing Formation	Zhejiang, China	China		Changhsingian+Wuchiapingian	Changhsingian+Wuchiapingian	259.1	251.902	51	255.501	7.198
Caturus indet.	Caturus	indeterminate	T5	28.7	115.9	marine	Changxing Formation	Changxing Formation	Zhejiang, China	China		Changhsingian+Wuchiapingian	Changhsingian+Wuchiapingian	259.1	251.902	51	255.501	7.198
Palaeonisciformes indet.	Palaeonisciformes	indeterminate	Meishan	31.1	119.7		Baoqing Member, Changxing Formation	Changxing Formation	Zhejiang, China	China		Changhsingian+Wuchiapingian	Changhsingian+Wuchiapingian	259.1	251.902	51	255.501	7.198
Saurichthys chaoi	Saurichthys	species	Meishan	31.1	119.7	marine	Changxing Formation	Changxing Formation	Zhejiang, China	China		Changhsingian+Wuchiapingian	Changhsingian+Wuchiapingian	259.1	251.902	51	255.501	7.198
Sinoplatysomus meishanensis	Sinoplatysomus	species	Meishan	31.1	119.7	marine	Changxing Formation	Changxing Formation	Zhejiang, China	China		Changhsingian+Wuchiapingian	Changhsingian+Wuchiapingian	259.1	251.902	51	255.501	7.198
Zhejiangichthys zhaoi	Zhejiangichthys	species	Xafo-1	29	114.6		Changxing Formation	Changxing Formation	Zhejiang, China	China		Changhsingian+Wuchiapingian	Changhsingian+Wuchiapingian	259.1	251.902	51	255.501	7.198
Zhejiangichthys zhaoi	Zhejiangichthys	species	JP5	28.7	115.9	marine	Changxing Formation	Changxing Formation	Zhejiang, China	China		Changhsingian+Wuchiapingian	Changhsingian+Wuchiapingian	259.1	251.902	51	255.501	7.198
Zhejiangichthys zhaoi	Zhejiangichthys	species	Meishan	31.1	119.7	marine	Changxing Formation	Changxing Formation	Zhejiang, China	China		Changhsingian+Wuchiapingian	Changhsingian+Wuchiapingian	259.1	251.902	51	255.501	7.198
Palaeonisciformes indet.	Palaeonisciformes	species	H7/2	30.695739	52.648258	marine	Hambast Formation	Hambast Formation	Iran	Iran		Changhsingian+Wuchiapingian	Changhsingian+Wuchiapingian	259.1	251.902	51	255.501	7.198
Ebenaqua ritchei	Ebenaqua	species	Clinker Hill	-23.8	148.7	freshwater	Rangal Coal Measures	Rangal Coal Measures	Queensland, Australia	Australia		Changhsingian+Wuchiapingian	Changhsingian+Wuchiapingian	259.1	251.902	51	255.501	7.198
palaeoniscid		indeterminate	Blackwater Mine	-23.466667	148.766667	freshwater	Bowen Basin, Rangal(?) Coal Measures	Rangal Coal Measures	Queensland, Australia	Australia		Changhsingian+Wuchiapingian	Changhsingian+Wuchiapingian	259.1	251.902	51	255.501	7.198
Platysomus sp.	Platysomus	genus	Blackwater Mine	-23.466667	148.766667	freshwater	Bowen Basin, Rangal(?) Coal Measures	Rangal Coal Measures	Queensland, Australia	Australia		Changhsingian+Wuchiapingian	Changhsingian+Wuchiapingian	259.1	251.902	51	255.501	7.198
Baoqingichthys microdontus	Baoqingichthys	species	T26	25.4	114.9	marine	Yinkeng Formation	Yinkeng Formation	Zhejiang, China	China		Changhsingian+Wuchiapingian	Changhsingian+Wuchiapingian	259.1	251.902	51	255.501	7.198
Baoqingichthys microdontus	Baoqingichthys	species	Meishan	31.1	119.7	marine	Yinkeng Formation	Yinkeng Formation	Zhejiang, China	China		Changhsingian+Wuchiapingian	Changhsingian+Wuchiapingian	259.1	251.902	51	255.501	7.198
Baoqingichthys sp.	Baoqingichthys	genus	Meishan	31.1	119.7	marine	Yinkeng Formation	Yinkeng Formation	Zhejiang, China	China		Changhsingian+Wuchiapingian	Changhsingian+Wuchiapingian	259.1	251.902	51	255.501	7.198
Cheirolepis trailli	Cheirolepis	species	Clune Farm	57.307457	-3.996486	freshwater	Achanarras Limestone (Achanarras Fish Bed Member), Lybster Flagstone Formation, Lower Caithness Flagstone Subgroup, Caithness, Flagstone Group, Old Red Sandstone Supergroup	Lybster Flagstone Formation	Scotland	Scotland		Givetian+Eifelian	Givetian+Eifelian	393.3	382.7	33	388	10.6
Cheirolepis sinualis	Cheirolepis	species	Adrov	54.466	30.39		Adrov Stage (equivalent to Parnu Formation)	Adrov Regional Stage	Belarus	Belarus		Givetian+Eifelian	Givetian+Eifelian	393.3	382.7	33	388	10.6
Cheirolepis schultzei	Cheirolepis	species	Red Hill, Horse Creek Valley	40.13	-116.4	marine	Red Hills Beds, ?Denay Limestone	Denay Limestone	Eureka County, central Nevada, USA	USA		Givetian+Eifelian	Givetian+Eifelian	393.3	382.7	33	388	10.6
Cheirolepis "gracilis"	Cheirolepis	species	Middle Beds of the Gorodok Stage	55.46	29.98		Middle Beds, Gorodok Stage (equivalent to Leivu stage of Narva Formation)	Gorodok Regional Stage	Belarus	Belarus		Givetian+Eifelian	Givetian+Eifelian	393.3	382.7	33	388	10.6
palaeoniscoid		indeterminate	Andree Land	79.367778	14.705278		Grey Hoek Formation	Grey Hoek Formation	Spitsbergen	Norway		Givetian+Eifelian	Givetian+Eifelian	393.3	382.7	33	388	10.6
Cheirolepis trailli	Cheirolepis	species	Stromness	58.96	-3.3	freshwater	Middle Old Red Sandstone, Sandwick Fish Beds, Lower Stromness Flagstone Formation, Caithness Flagstone Group, Old Red Sandstone Supergroup	Lower Stromness Flagstone Formation	Orcadian basin, Scotland	Scotland		Givetian+Eifelian	Givetian+Eifelian	393.3	382.7	33	388	10.6
Cheirolepis trailli	Cheirolepis	species	Bookan	59.011412	-3.249499	freshwater	Middle Old Red Sandstone, Sandwick Fish Beds, Lower Stromness Flagstone Formation, Caithness Flagstone Group, Old Red Sandstone Supergroup	Lower Stromness Flagstone Formation	Orcadian basin, Scotland	Scotland		Givetian+Eifelian	Givetian+Eifelian	393.3	382.7	33	388	10.6
Cheirolepis trailli	Cheirolepis	species	Cruaday Hill Quarry	59.074644	-3.3169969	freshwater	Middle Old Red Sandstone, Sandwick Fish Beds, Lower Stromness Flagstone Formation, Caithness Flagstone Group, Old Red Sandstone Supergroup	Lower Stromness Flagstone Formation	Orcadian basin, Scotland	Scotland		Givetian+Eifelian	Givetian+Eifelian	393.3	382.7	33	388	10.6
Cheirolepis trailli	Cheirolepis	species	Instabillie	59.070678	-3.322144	freshwater	Middle Old Red Sandstone, Sandwick Fish Beds, Lower Stromness Flagstone Formation, Caithness Flagstone Group, Old Red Sandstone Supergroup	Lower Stromness Flagstone Formation	Orcadian basin, Scotland	Scotland		Givetian+Eifelian	Givetian+Eifelian	393.3	382.7	33	388	10.6
Cheirolepis trailli	Cheirolepis	species	Baligill	58.56309891	-3.97098207	freshwater	Middle Old Red Sandstone, Achanarras Limestone (Achanarras Fish Bed Member), Lybster Flagstone Formation, Lower Caithness Flagstone Subgroup, Caithness, Flagstone Group, Old Red Sandstone Supergroup	Lybster Flagstone Formation	Orcadian basin, Scotland	Scotland		Givetian+Eifelian	Givetian+Eifelian	393.3	382.7	33	388	10.6
Cheirolepis trailli	Cheirolepis	species	Tynet Burn	57.643958	-3.0344086	freshwater	Achanarras Limestone (Achanarras Fish Bed Member), Lybster Flagstone Formation, Lower Caithness Flagstone Subgroup, Caithness, Flagstone Group, Old Red Sandstone Supergroup	Lybster Flagstone Formation	Orcadian basin, Scotland	Scotland		Givetian+Eifelian	Givetian+Eifelian	393.3	382.7	33	388	10.6
Cheirolepis trailli	Cheirolepis	species	Gamrie	57.68	-2.34	freshwater	Achanarras Limestone (Achanarras Fish Bed Member), Lybster Flagstone Formation, Lower Caithness Flagstone Subgroup, Caithness, Flagstone Group, Old Red Sandstone Supergroup	Lybster Flagstone Formation	Orcadian basin, Scotland	Scotland		Givetian+Eifelian	Givetian+Eifelian	393.3	382.7	33	388	10.6
Cheirolepis trailli	Cheirolepis	species	Achanarras	58.47	-3.46	freshwater	Achanarras Limestone (Achanarras Fish Bed Member), Lybster Flagstone Formation, Lower Caithness Flagstone Subgroup, Caithness, Flagstone Group, Old Red Sandstone Supergroup	Lybster Flagstone Formation	Orcadian basin, Scotland	Scotland		Givetian+Eifelian	Givetian+Eifelian	393.3	382.7	33	388	10.6
Cheirolepis trailli	Cheirolepis	species	Edderton	57.83	-4.18	freshwater	Achanarras Limestone (Achanarras Fish Bed Member), Lybster Flagstone Formation, Lower Caithness Flagstone Subgroup, Caithness, Flagstone Group, Old Red Sandstone Supergroup	Lybster Flagstone Formation	Orcadian basin, Scotland	Scotland		Givetian+Eifelian	Givetian+Eifelian	393.3	382.7	33	388	10.6
Cheirolepis trailli	Cheirolepis	species	Lethen Bar	57.54	-3.76	freshwater	Achanarras Limestone (Achanarras Fish Bed Member), Lybster Flagstone Formation, Lower Caithness Flagstone Subgroup, Caithness, Flagstone Group, Old Red Sandstone Supergroup	Lybster Flagstone Formation	Orcadian basin, Scotland	Scotland		Givetian+Eifelian	Givetian+Eifelian	393.3	382.7	33	388	10.6
Cheirolepis trailli	Cheirolepis	species	Cromarty	57.68	-4.03	freshwater	Achanarras Limestone (Achanarras Fish Bed Member), Lybster Flagstone Formation, Lower Caithness Flagstone Subgroup, Caithness, Flagstone Group, Old Red Sandstone Supergroup	Lybster Flagstone Formation	Orcadian basin, Scotland	Scotland		Givetian+Eifelian	Givetian+Eifelian	393.3	382.7	33	388	10.6
Cheirolepis "gracilis"	Cheirolepis	species	Narva	59.38	28.18	marine	Vadja Member, Narva community of MDF	Narva Formation	Estonia	Estonia		Givetian+Eifelian	Givetian+Eifelian	393.3	382.7	33	388	10.6
Cheirolepis spp.	Cheirolepis	genus	Narva	59.38	28.18		Leivu Member, Narva community	Narva Formation	Estonia	Estonia		Givetian+Eifelian	Givetian+Eifelian	393.3	382.7	33	388	10.6
Cheirolepis spp.	Cheirolepis	genus	Narva	59.38	28.18		Kernave Member, Narva community	Narva Formation	Estonia	Estonia		Givetian+Eifelian	Givetian+Eifelian	393.3	382.7	33	388	10.6
Cheirolepis "gracilis"	Cheirolepis	species	Parnu	58.39	24.5	freshwater	Tori Member,Parnu Formation	Parnu Formation	Estonia	Estonia		Givetian+Eifelian	Givetian+Eifelian	393.3	382.7	33	388	10.6
Cheirolepis sp.	Cheirolepis	genus	Rezekne	56.51	27.33	marine	?Rezekne Formation	Rezekne Formation	Latvia	Latvia		Givetian+Eifelian	Givetian+Eifelian	393.3	382.7	33	388	10.6
Actinopterygii indet.	Actinopterygii	indeterminate	McCann Hill Chert	NA	NA	marine	McCann Hill Chert Formation	McCann Hill Chert Formation	Alaska, USA	USA		Emsian	Emsian	407.6	393.3	31	400.45	14.3
Gonatodus brainerdi	Gonatodus	species	Chagrin Falls	41.4311	-81.3886	freshwater	upper part of the Berea Sandstone, Appalachian Basin	Berea Sandstone	Ohio	USA	may end up being Mississippian again (Hannibal 2019)	Famennian	Famennian	372.2	358.9	35	365.55	13.3
Limnomis delaneyi	Limnomis	species	Red Hill	41.344083	-77.68	freshwater	Duncannon Member, Catskill Formation	Catskill Formation	central Clinton County, Pennsylvania	USA	Fa2c substage	Famennian	Famennian	372.2	358.9	35	365.55	13.3
Moythomasia sp.	Moythomasia	genus	Oryol	52.969	36.069	brackish	Tugenevo Beds. Dankoc-Lebedyan Beds	Dankoc-Lebedyan Beds	Zadonckian/Plavsk regional stage, central Devonian Field, Metsensk district, Russia	Russia		Famennian	Famennian	372.2	358.9	35	365.55	13.3
Osorioichthys marginis	Osorioichthys	species	Philippeville-Mariembourg Le Fraity Highway	50.123	4.494	freshwater	Evieux Formation, Famenne (?formation)	Evieux Formation	Belgium	Belgium		Famennian	Famennian	372.2	358.9	35	365.55	13.3
Moythomasia sp.	Moythomasia	genus	ANE-1	54.132956	36.560115	brackish	Khovanshchina Formation	Khovanshchina Formation	Tula, Siberia	Russia		Famennian	Famennian	372.2	358.9	35	365.55	13.3
Cuneognathus gardineri	Cuneognathus	species	South Face of Celsius Bjerg	73.116667	-23.25	freshwater	Obrutschew Bjerg Formation	Obrutschew Bjerg Formation	Ymer Ø, East Greenland	Greenland		Famennian	Famennian	372.2	358.9	35	365.55	13.3
Kentuckia hlavini	Kentuckia	species	Skinners Run	41.42	-81.65	marine	Cleveland Shale Member of the Ohio Shale	Ohio Shale	Cuyahoga County, Ohio	USA		Famennian	Famennian	372.2	358.9	35	365.55	13.3
Tegeolepis clarki	Tegeolepis	species	Brooklyn	41.435278	-81.74444	marine	Cleveland Shale Member of the Ohio Shale	Ohio Shale	Cleveland, Ohio	USA		Famennian	Famennian	372.2	358.9	35	365.55	13.3
Tegeolepis clarki	Tegeolepis	species	Big Creek	41.444403	-81.755173	marine	Cleveland Shale Member of the Ohio Shale	Ohio Shale	Cleveland, Ohio	USA		Famennian	Famennian	372.2	358.9	35	365.55	13.3
Tegeolepis clarki	Tegeolepis	species	Interstate Highway 71	41.445189	-81.779785	marine	Cleveland Shale Member of the Ohio Shale	Ohio Shale	Cleveland, Ohio	USA		Famennian	Famennian	372.2	358.9	35	365.55	13.3
palaeoniscoid		indeterminate	Waterloo Farm	NA	NA	brackish	Witpoort Formation, Witteberg Group, Cape Supergroup	Witpoort Formation	South Africa	South Africa		Famennian	Famennian	372.2	358.9	35	365.55	13.3
Moythomasia sp.	Moythomasia	genus	Draguny Quarry	53.84421	37.231313	marine	Zovalzkh Formation?	Zovalzkh Formation	Tula Oblast	Russia		Famennian	Famennian	372.2	358.9	35	365.55	13.3
Krasnoyarichthys jesseni	Krasnoyarichthys	species	Abandoned Quarry, Preobrazhensky Village	55.934	90.439		Famennian Stage		western Siberia	Russia		Famennian	Famennian	372.2	358.9	35	365.55	13.3
Rhadinichthys devonicus	Rhadinichthys	species	18 Mile Creek	42.718384	-78.969418		Genesee Shale	Genesee Formation	Appalachian basin, New York State, USA	USA		Frasnian	Famennian	382.7	358.9	34	370.8	23.8
Stegotrachelus sp.	Stegotrachelus	genus	Eulenburg Quarry	50.994844	7.160312	marine	Oberer Plattenkalk Member, Ahrdorf Formation	Ahrdorf Formation	Bergisch Gladbach, North Rhine-Westphalia, Germany	Germany		Frasnian	Frasnian	382.7	372.2	34	377.45	10.5
Stegotrachelus sp.	Stegotrachelus	genus	An der Loh Quarry	50.989725	7.154246	marine	Oberer Plattenkalk Member, Ahrdorf Formation	Ahrdorf Formation	Bergisch Gladbach, North Rhine-Westphalia, Germany	Germany		Frasnian	Frasnian	382.7	372.2	34	377.45	10.5
Rhadinichthys devonicus	Rhadinichthys	indeterminate	Bidou 1	30.757546	57.025287	marine	Bahram Formation	Bahram Formation	Tabas region, Eastern Iran	Iran		Frasnian	Frasnian	382.7	372.2	34	377.45	10.5
Moythomasia sp.	Moythomasia	genus	Bidou 1	30.757546	57.025287	marine	Bahram Formation	Bahram Formation	Tabas region, Eastern Iran	Iran		Frasnian	Frasnian	382.7	372.2	34	377.45	10.5
Stegotrachelidae gen. et sp. Indet.	Stegotrachelidae	indeterminate	Potrero Rincon 1	NA	NA	marine	Cuche Formation	Cuche Formation	Floresta Massif, north of Sogamoso, north-central Colombia	Colombia		Frasnian	Frasnian	382.7	372.2	34	377.45	10.5
Cheirolepis canadensis	Cheirolepis	species	River Ristigouche	48.12	-66.48	brackish	Escuminac Formation	Escuminac Formation	Quebec, Canada	Canada		Frasnian	Frasnian	382.7	372.2	34	377.45	10.5
Raynerius splendens	Raynerius	species	La Parisienne Quarry	50.95	1.85		Upper part of the Grey Member, Ferques Formation	Ferques Formation	France	France		Frasnian	Frasnian	382.7	372.2	34	377.45	10.5
Gogosardina coatesi	Gogosardina	species	Stromatoporoid Camp	-18.3	126.5	marine	Gogo Formation	Gogo Formation	Canning Basin, Western Australia	Australia		Frasnian	Frasnian	382.7	372.2	34	377.45	10.5
Gogosardina coatesi	Gogosardina	species	Embayment Hill	-18.3	126.5	marine	Gogo Formation	Gogo Formation	Canning Basin, Western Australia	Australia		Frasnian	Frasnian	382.7	372.2	34	377.45	10.5
Gogosardina coatesi	Gogosardina	species	Paddys Valley	-18.3	126.5	marine	Gogo Formation	Gogo Formation	Canning Basin, Western Australia	Australia		Frasnian	Frasnian	382.7	372.2	34	377.45	10.5
Mimipiscis bartrami	Mimipiscis	species	Bugle Gap	-18.3	126.5	marine	Gogo Formation	Gogo Formation	Canning Basin, Western Australia	Australia		Frasnian	Frasnian	382.7	372.2	34	377.45	10.5
Mimipiscis bartrami	Mimipiscis	species	Paddys Valley	-18.3	126.5	marine	Gogo Formation	Gogo Formation	Canning Basin, Western Australia	Australia		Frasnian	Frasnian	382.7	372.2	34	377.45	10.5
Mimipiscis toombsi	Mimipiscis	species	Paddys Valley	-18.3	126.5	marine	Gogo Formation	Gogo Formation	Canning Basin, Western Australia	Australia		Frasnian	Frasnian	382.7	372.2	34	377.45	10.5
Mimipiscis toombsi	Mimipiscis	species	south of Lloyd Hill	-18.3	126.5	marine	Gogo Formation	Gogo Formation	Canning Basin, Western Australia	Australia		Frasnian	Frasnian	382.7	372.2	34	377.45	10.5
Moythomasia durgaringa	Moythomasia	species	Paddys Valley	-18.3	126.5	marine	Gogo Formation	Gogo Formation	Canning Basin, Western Australia	Australia		Frasnian	Frasnian	382.7	372.2	34	377.45	10.5
Moythomasia durgaringa	Moythomasia	species	south of Lloyd Hill	-18.3	126.5	marine	Gogo Formation	Gogo Formation	Canning Basin, Western Australia	Australia		Frasnian	Frasnian	382.7	372.2	34	377.45	10.5
Moythomasia durgaringa	Moythomasia	species	Longs Well	-18.3	126.5	marine	Gogo Formation	Gogo Formation	Canning Basin, Western Australia	Australia		Frasnian	Frasnian	382.7	372.2	34	377.45	10.5
Pickeringius acanthophorus	Pickeringius	species	Paddys Valley	-18.3	126.5	marine	Gogo Formation	Gogo Formation	Canning Basin, Western Australia	Australia		Frasnian	Frasnian	382.7	372.2	34	377.45	10.5
palaeoniscid		indeterminate	Mt. Howitt Spur	-37.183	146.65		Upper Mudstone, assumed to be Howitt Spur Formation based on name of locality, Frasnian age and mudstone	Howitt Spur Formation	Australia	Australia		Frasnian	Frasnian	382.7	372.2	34	377.45	10.5
Rhadinichthys devonicus	Rhadinichthys	species	Kettle Point	43.1791	-82.018415	marine	Portage Formation/Kettle Point formation	Portage Formation	Lambton County, Ontario	Canada		Frasnian	Frasnian	382.7	372.2	34	377.45	10.5
Moythomasia perforata	Moythomasia	species	Kokenhusen	56.638366	25.419574	marine	Snetnaya Gora substages, Plavinas Regional Stage	Snetnaya Gora Formation	Latvia	Latvia		Frasnian	Frasnian	382.7	372.2	34	377.45	10.5
Rhadinichthys devonicus	Rhadinichthys	species	Zone II, Wietrznia	50.863915	20.640837	marine	Dyminy Reef regional sediments, ?Wietrznia Beds (zone B) or ?Kadzielnia Member	Wietrznia Beds	Holy Cross Mountains, Poland	Poland		Frasnian	Frasnian	382.7	372.2	34	377.45	10.5
Palaeoniscidae indet.	Palaeoniscidae	indeterminate	Mikhailovskii Mine	52.3375	35.3611	marine			Kursk Region, Russia	Russia		Frasnian	Frasnian	382.7	372.2	34	377.45	10.5
Moythomasia lineata	Moythomasia	species	Vom Hovel Quarry	50.992	7.152	marine	Oberer Plattenkalk Member, Ahrdorf Formation	Ahrdorf Formation	Bergisch Gladbach, North Rhine-Westphalia, Germany	Germany		Givetian+Eifelian	Frasnian	393.3	372.2	33	382.75	21.1
Moythomasia nitida	Moythomasia	species	Vom Hovel Quarry	50.992	7.152	marine	Oberer Plattenkalk Member, Ahrdorf Formation	Ahrdorf Formation	Bergisch Gladbach, North Rhine-Westphalia, Germany	Germany		Givetian+Eifelian	Frasnian	393.3	372.2	33	382.75	21.1
palaeoniscoid		indeterminate	Vom Hovel Quarry	50.992	7.152	marine	Oberer Plattenkalk Member, Ahrdorf Formation	Ahrdorf Formation	Bergisch Gladbach, North Rhine-Westphalia, Germany	Germany		Givetian+Eifelian	Frasnian	393.3	372.2	33	382.75	21.1
Cheirolepis sp.	Cheirolepis	genus	Lode Quarry	58.008611	25.380278	brackish	Lode Formation	Lode Formation	Gauja, north-east Latvia	Latvia		Givetian+Eifelian	Frasnian	393.3	372.2	33	382.75	21.1
Cheirolepis sp.	Cheirolepis	genus	Arukula	59.365278	25.08	marine	Viljandi Member, Arukula community of MDF	Arukula Formation	Estonia	Estonia		Givetian+Eifelian	Givetian+Eifelian	393.3	382.7	33	388	10.6
Actinopterygii indet.		indeterminate	Mimerdalen	78.6667	16.2167	marine	Fiskelofta Member of the Mimerdalen subgroup	Tordalen Formation	Dickson Land, Svalbard	Norway		Givetian+Eifelian	Givetian+Eifelian	393.3	382.7	33	388	10.6
Cheirolepis jonesi	Cheirolepis	species	Mimerdalen	78.6667	16.2167	marine	Fiskelofta Member of the Mimerdalen subgroup	Tordalen Formation	Dickson Land, Svalbard	Norway		Givetian+Eifelian	Givetian+Eifelian	393.3	382.7	33	388	10.6
Donnrosenia schaefferi	Donnrosenia	species	Locality 12, Portal Mountain	-79.1	159.167	freshwater	Aztec Siltstone	Aztec Siltstone	Skelton Neve, Mawson-Mulock Glacier region, southern Victoria Land		Taylor Group, Beacon Supergroup,	Givetian+Eifelian	Givetian+Eifelian	393.3	382.7	33	388	10.6
Donnrosenia schaefferi	Donnrosenia	species	Locality 11, Portal Mountain	-79.1	159.167	freshwater	Aztec Siltstone	Aztec Siltstone	Skelton Neve, Mawson-Mulock Glacier region, southern Victoria Land		Taylor Group, Beacon Supergroup,	Givetian+Eifelian	Givetian+Eifelian	393.3	382.7	33	388	10.6
Donnrosenia schaefferi	Donnrosenia	species	Locality 8, Mount Crean	-77.883	159.5	freshwater	Aztec Siltstone	Aztec Siltstone	Skelton Neve, Mawson-Mulock Glacier region, southern Victoria Land		Taylor Group, Beacon Supergroup,	Givetian+Eifelian	Givetian+Eifelian	393.3	382.7	33	388	10.6
Stegotrachelus finlayi	Stegotrachelus	species	Exnaboe	59.891	-1.296	freshwater	Brindister Flags Formation, Middle Old Red Sandstone	Brindister Flags Formation	south-east Shetland, Orcadian basin, Scotland	Scotland		Givetian+Eifelian	Givetian+Eifelian	393.3	382.7	33	388	10.6
Stegotrachelus finlayi	Stegotrachelus	species	Ness of Sound	60.1348	-1.1584	freshwater	Brindister Flags Formation, Middle Old Red Sandstone	Brindister Flags Formation	south-east Shetland, Orcadian basin, Scotland	Scotland		Givetian+Eifelian	Givetian+Eifelian	393.3	382.7	33	388	10.6
Cheirolepis sp.	Cheirolepis	genus	Karski Outcrop	58.104722	25.5475	freshwater	Burtnieki Formation	Burtnieki Formation	Burtnieki regional stage, Estonia	Estonia	Harma substage	Givetian+Eifelian	Givetian+Eifelian	393.3	382.7	33	388	10.6
Cheirolepis "gaugeri"	Cheirolepis	species	Southern Estonia	57.75	26.91667	freshwater	Abava substage, ?Burtnieki Formation	Burtnieki Formation	Burtnieki regional stage, Estonia	Estonia		Givetian+Eifelian	Givetian+Eifelian	393.3	382.7	33	388	10.6
Moythomasia sp.	Moythomasia	genus	Southern Estonia	57.75	26.91667	freshwater	Abava substage, ?Burtnieki Formation	Burtnieki Formation	Burtnieki regional stage, Estonia	Estonia		Givetian+Eifelian	Givetian+Eifelian	393.3	382.7	33	388	10.6
Howqualepis rostridens	Howqualepis	species	Upper Howqua River Outcrop	-37.168632	146.597283	freshwater	lower mudstone unit, Avon River Supergroup (see Fig, 2, Long 1988), potentially Moroka Glen Formation (based on stratigraphic correlation between Long (1988, fig. 2) and https://asud.ga.gov.au/search-stratigraphic-units/results/12350	Moroka Glen Formation	Victoria, south-east Australia	Australia		Givetian+Eifelian	Givetian+Eifelian	393.3	382.7	33	388	10.6
Cheirolepis "gaugeri"	Cheirolepis	species	Stolin Beds	51.883333	26.85		http://geokogud.info/stratigraphy/184 (see for chronostratigraphy); coords taken from those for Voru County	Polotsk Regional Stage	Belarus	Belarus		Givetian+Eifelian	Givetian+Eifelian	393.3	382.7	33	388	10.6
Cheirolepis "gaugeri"	Cheirolepis	species	Moroch' Beds	52.877769	26.862857		Polotsk regional stage (equivalent to Arukula and Burtnieki Formations), Moroch' and Stolin beds are in upper section making them equivalent with Burtnieki Fm	Polotsk Regional Stage	Belarus	Belarus		Givetian+Eifelian	Givetian+Eifelian	393.3	382.7	33	388	10.6
Cheirolepis sp.1 Kar.-Tal	Cheirolepis	genus	Stolin Beds	51.883333	26.85		Polotsk regional stage (equivalent to Arukula and Burtnieki Formations), Moroch' and Stolin beds are in upper section making them equivalent with Burtnieki Fm	Polotsk Regional Stage	Belarus	Belarus		Givetian+Eifelian	Givetian+Eifelian	393.3	382.7	33	388	10.6
Namaichthys schroederi	Namaichthys	species	Jet Cliff	-28.686111	17.559722	freshwater	Lower Dwyka Shales, Warmbad (Karasburg) Basin	Lower Dwyka Shales	Warmbad Basin, Namibia	Namibia		Gzhelian+Kasimovian	Sakmarian+Asselian	307	290.1	42	298.55	16.9
Acrolepis sp.	Acrolepis	species	Viool's Drift	-28.775	17.625	freshwater	Lower Dwyka Shales, Warmbad (Karasburg) Basin	Lower Dwyka Shales	Warmbad Basin, Namibia	South Africa		Gzhelian+Kasimovian	Sakmarian+Asselian	307	290.1	42	298.55	16.9
Namaichthys schroederi	Namaichthys	species	Fossil Bend	-28.6912	17.554167	freshwater	Lower Dwyka Shales, Warmbad (Karasburg) Basin	Lower Dwyka Shales	Warmbad Basin, Namibia	Namibia		Gzhelian+Kasimovian	Sakmarian+Asselian	307	290.1	42	298.55	16.9
Namaichthys schroederi	Namaichthys	species	Ganikobis	-25.883333	18	freshwater	Ganigobis Shale Member, Upper Dwyka Shales	Ganigobis Shale Member	Kalahari Basin, Namibia	Namibia	Gzhelian? / Asselian?	Gzhelian+Kasimovian	Sakmarian+Asselian	307	290.1	42	298.55	16.9
?Elonichthys sp.	Elonichthys	genus	Ganikobis	-25.883333	18	freshwater	Ganigobis Shale Member, Upper Dwyka Shales	Ganigobis Shale Member	Kalahari Basin, Namibia	Namibia	Gzhelian? / Asselian?	Gzhelian+Kasimovian	Sakmarian+Asselian	307	290.1	42	298.55	16.9
?Rhadinichthys sp.	Rhadinichthys	genus	Ganikobis	-25.883333	18	freshwater	Ganigobis Shale Member, Upper Dwyka Shales	Ganigobis Shale Member	Kalahari Basin, Namibia	Namibia	Gzhelian? / Asselian?	Gzhelian+Kasimovian	Sakmarian+Asselian	307	290.1	42	298.55	16.9
Helichthys loangwae	Helichthys	species	Ganikobis	-25.883333	18	freshwater	Ganigobis Shale Member, Upper Dwyka Shales	Ganigobis Shale Member	Kalahari Basin, Namibia	Namibia	Gzhelian? / Asselian?	Gzhelian+Kasimovian	Sakmarian+Asselian	307	290.1	42	298.55	16.9
Namaichthys sp.	Namaichthys	genus	Ganikobis	-25.883333	18	freshwater	Ganigobis Shale Member, Upper Dwyka Shales	Ganigobis Shale Member	Kalahari Basin, Namibia	Namibia	Gzhelian? / Asselian?	Gzhelian+Kasimovian	Sakmarian+Asselian	307	290.1	42	298.55	16.9
Watsonichthys? sp.	Watsonichthys	genus	Ganikobis	-25.883333	18	freshwater	Ganigobis Shale Member, Upper Dwyka Shales	Ganigobis Shale Member	Kalahari Basin, Namibia	Namibia	Gzhelian? / Asselian?	Gzhelian+Kasimovian	Sakmarian+Asselian	307	290.1	42	298.55	16.9
Watsonichthys lotzi	Watsonichthys	species	Ganikobis	-25.883333	18	freshwater	Ganigobis Shale Member, Upper Dwyka Shales	Ganigobis Shale Member	Kalahari Basin, Namibia	Namibia	Gzhelian? / Asselian?	Gzhelian+Kasimovian	Sakmarian+Asselian	307	290.1	42	298.55	16.9
Paramblypterus sp. de Decazeville	Paramblypterus	genus	Decazeville	44.5597	2.2564	freshwater	Assise de Bourran	Assise de Bourran	France	France	Stephanian (top)	Gzhelian+Kasimovian	Gzhelian+Kasimovian	307	298.9	42	302.95	8.1
Decazella vetteri	Decazella	species	Decazeville	44.5597	2.2564	freshwater	Assise de Bourran	Assise de Bourran	France	France	Stephanian (top)	Gzhelian+Kasimovian	Gzhelian+Kasimovian	307	298.9	42	302.95	8.1
aeduellid		indeterminate	Saint-Leger du Bois	47.0172	4.4481	freshwater	Couches d'Igornay, Assise d'Igornay	Assise d'Igornay	Saone-et-Loire, Bourgogne	France	lower Autunian	Gzhelian+Kasimovian	Gzhelian+Kasimovian	307	298.9	42	302.95	8.1
aeduellid		indeterminate	Igornay	47.0458	4.3794	freshwater	Couches d'Igornay, Assise d'Igornay	Assise d'Igornay	Saone-et-Loire, Bourgogne	France	lower Autunian	Gzhelian+Kasimovian	Gzhelian+Kasimovian	307	298.9	42	302.95	8.1
Igornella comblei	Igornella	species	Igornay	47.0458	4.3794	freshwater	Couches d'Igornay, Assise d'Igornay	Assise d'Igornay	Saone-et-Loire, Bourgogne	France	lower Autunian	Gzhelian+Kasimovian	Gzhelian+Kasimovian	307	298.9	42	302.95	8.1
Igornichthys sp. ?		genus	Igornay	47.0458	4.3794	freshwater	Couches d'Igornay, Assise d'Igornay	Assise d'Igornay	Saone-et-Loire, Bourgogne	France	lower Autunian	Gzhelian+Kasimovian	Gzhelian+Kasimovian	307	298.9	42	302.95	8.1
Paramblypteridae		indeterminate	Igornay	47.0458	4.3794	freshwater	Couches d'Igornay, Assise d'Igornay	Assise d'Igornay	Saone-et-Loire, Bourgogne	France	lower Autunian	Gzhelian+Kasimovian	Gzhelian+Kasimovian	307	298.9	42	302.95	8.1
Paramblypterus comblei	Paramblypterus	species	Veuvrottes	46.985	4.46464	freshwater	couche dite de Molloy, dans le Bassin d'Autun (Faisceau de Molloy, Assise d'Igornay)	Assise d'Igornay	Saone-et-Loire, Bourgogne	France		Gzhelian+Kasimovian	Gzhelian+Kasimovian	307	298.9	42	302.95	8.1
Paramblypterus gaudryi	Paramblypterus	species	Igornay	47.0458	4.3794	freshwater	Couches d'Igornay, Assise d'Igornay	Assise d'Igornay	Saone-et-Loire, Bourgogne	France	lower Autunian	Gzhelian+Kasimovian	Gzhelian+Kasimovian	307	298.9	42	302.95	8.1
Paramblypterus rohani	Paramblypterus	species	Igornay	47.0458	4.3794	freshwater	Couches d'Igornay, Assise d'Igornay	Assise d'Igornay	Saone-et-Loire, Bourgogne	France	lower Autunian	Gzhelian+Kasimovian	Gzhelian+Kasimovian	307	298.9	42	302.95	8.1
Paramblypterus sp.	Paramblypterus	genus	Igornay	47.0458	4.3794	freshwater	Couches d'Igornay, Assise d'Igornay	Assise d'Igornay	Saone-et-Loire, Bourgogne	France	lower Autunian	Gzhelian+Kasimovian	Gzhelian+Kasimovian	307	298.9	42	302.95	8.1
Igornella sp.		genus	Saint-Leger du Bois	47.0172	4.4481	freshwater	Couches d'Igornay, Assise d'Igornay	Assise d'Igornay	Saone-et-Loire, Bourgogne		lower Autunian	Gzhelian+Kasimovian	Gzhelian+Kasimovian	307	298.9	42	302.95	8.1
Sphaerolepis kounoviensis	Sphaerolepis	species	Rybnicek	49.369056	14.381522		Vernerovice Horizon, Chvalec	Chvalec Formation	Intra-Sudetic Basin, Czechia	Czechia	Stephanian C	Gzhelian+Kasimovian	Gzhelian+Kasimovian	307	298.9	42	302.95	8.1
Sphaerolepis kounoviensis	Sphaerolepis	species	Chvalec	50.583333	16.033333		Vernerovice Horizon, Chvalec	Chvalec Formation	Intra-Sudetic Basin, Czechia	Czechia	Stephanian C	Gzhelian+Kasimovian	Gzhelian+Kasimovian	307	298.9	42	302.95	8.1
Actinopterygii indet.		indeterminate	Lost Creek Reservoir Spillway	33.245293	-98.119242	marine	Finis Shale Cycle, Finis Shale Member, Graham Formation	Graham Formation	Jack County, Texas	USA	Virgilian	Gzhelian+Kasimovian	Gzhelian+Kasimovian	307	298.9	42	302.95	8.1
Coccocephalichthys baldwini	Coccocephalichthys	species	Baldwin	38.7775	-95.1875	marine	Douglas Group, Lawrence Formation, Haskell Limestone Member	Lawrence Formation	Douglas County near Lawrence	USA	Virgilian	Gzhelian+Kasimovian	Gzhelian+Kasimovian	307	298.9	42	302.95	8.1
Kansasiella eatoni	Kansasiella	species	Baldwin	38.7775	-95.1875	marine	Douglas Group, Lawrence Formation, Haskell Limestone Member	Lawrence Formation	Douglas County near Lawrence	USA	Virgilian	Gzhelian+Kasimovian	Gzhelian+Kasimovian	307	298.9	42	302.95	8.1
Lawrenciella schaefferi	Lawrenciella	species	Baldwin	38.7775	-95.1875	marine	Douglas Group, Lawrence Formation, Haskell Limestone Member	Lawrence Formation	Douglas County near Lawrence	USA	Virgilian	Gzhelian+Kasimovian	Gzhelian+Kasimovian	307	298.9	42	302.95	8.1
Elonichthys sp.	Elonichthys	genus	Klobuky "Svah"	50.294167	13.989444	freshwater	Klobuky Horizon, Line Formation	Line Formation	Central and West Bohemian late Palaeozoic basins	Czechia	Stephanian C	Gzhelian+Kasimovian	Gzhelian+Kasimovian	307	298.9	42	302.95	8.1
Progyrolepis speciosus	Progyrolepis	species	Panensky Tynec	50.3	13.9	freshwater	Klobuky Horizon, Line Formation	Line Formation	Central and West Bohemian late Palaeozoic basins, Czechia	Czechia	Stephanian C	Gzhelian+Kasimovian	Gzhelian+Kasimovian	307	298.9	42	302.95	8.1
Spinarichthys dispersus	Spinarichthys	species	Klobuky "Svah"	50.294167	13.989444	freshwater	Klobuky Horizon, Line Formation	Line Formation	Central and West Bohemian late Palaeozoic basins	Czechia	Stephanian C	Gzhelian+Kasimovian	Gzhelian+Kasimovian	307	298.9	42	302.95	8.1
Progyrolepis speciosus	Progyrolepis	species	Klobuky "Svah"	50.294167	13.989444	freshwater	Klobuky Horizon, Line Formation	Line Formation	Central and West Bohemian late Palaeozoic basins	Czechia	Stephanian C	Gzhelian+Kasimovian	Gzhelian+Kasimovian	307	298.9	42	302.95	8.1
Sphaerolepis kounoviensis	Sphaerolepis	species	Panensky Tynec	50.3	13.9	freshwater	Klobuky Horizon, Line Formation	Line Formation	Central and West Bohemian late Palaeozoic basins, Czechia	Czechia	Stephanian C	Gzhelian+Kasimovian	Gzhelian+Kasimovian	307	298.9	42	302.95	8.1
Sphaerolepis kounoviensis	Sphaerolepis	species	Peruc	50.338611	13.963889	freshwater	Klobuky Horizon, Line Formation	Line Formation	Central and West Bohemian late Palaeozoic basins	Czechia	Stephanian C	Gzhelian+Kasimovian	Gzhelian+Kasimovian	307	298.9	42	302.95	8.1
Sphaerolepis kounoviensis	Sphaerolepis	species	Klobuky "Svah"	50.294167	13.989444	freshwater	Klobuky Horizon, Line Formation	Line Formation	Central and West Bohemian late Palaeozoic basins	Czechia	Stephanian C	Gzhelian+Kasimovian	Gzhelian+Kasimovian	307	298.9	42	302.95	8.1
Sphaerolepis kounoviensis	Sphaerolepis	species	Libechov	50.408056	14.446667	freshwater	Line Formation	Line Formation	Central and West Bohemian late Palaeozoic basins	Czechia	Stephanian C	Gzhelian+Kasimovian	Gzhelian+Kasimovian	307	298.9	42	302.95	8.1
Elonichthys sp	Elonichthys	genus	Jabkenice	50.324167	15.013611	freshwater	Line Formation	Line Formation	Central and West Bohemian late Palaeozoic basins, Czechia	Czechia	Stephanian C	Gzhelian+Kasimovian	Gzhelian+Kasimovian	307	298.9	42	302.95	8.1
Sphaerolepis kounoviensis	Sphaerolepis	species	Susno	50.332358	14.749042	freshwater	Zdetin Horizon, Line Formation	Line Formation	Central and West Bohemian late Palaeozoic basins, Czechia	Czechia	Stephanian C	Gzhelian+Kasimovian	Gzhelian+Kasimovian	307	298.9	42	302.95	8.1
Sphaerolepis kounoviensis	Sphaerolepis	species	Nemyslovice	50.263056	14.055833	freshwater	Zdetin Horizon, Line Formation	Line Formation	Central and West Bohemian late Palaeozoic basins, Czechia	Czechia	uppermost Westphalian-lowermost Stephanian	Gzhelian+Kasimovian	Gzhelian+Kasimovian	307	298.9	42	302.95	8.1
Elonichthys sp.	Elonichthys	genus	Nemyslovice	50.263056	14.055833	freshwater	Zdetin Horizon, Line Formation	Line Formation	Central and West Bohemian late Palaeozoic basins, Czechia	Czechia	Stephanian C	Gzhelian+Kasimovian	Gzhelian+Kasimovian	307	298.9	42	302.95	8.1
Elonichthys sp.	Elonichthys	genus	Kralovice	50.263056	14.055833	freshwater	Zdetin Horizon, Line Formation	Line Formation	Central and West Bohemian late Palaeozoic basins, Czechia	Czechia	Stephanian C	Gzhelian+Kasimovian	Gzhelian+Kasimovian	307	298.9	42	302.95	8.1
Progyrolepis speciosus	Progyrolepis	species	Melnicke Vtelno	50.35	14.7	freshwater	Zdetin Horizon, Line Formation	Line Formation	Central and West Bohemian late Palaeozoic basins, Czechia	Czechia	Stephanian C	Gzhelian+Kasimovian	Gzhelian+Kasimovian	307	298.9	42	302.95	8.1
Progyrolepis speciosus	Progyrolepis	species	Libechov	50.408056	14.446667	freshwater	Zdetin Horizon, Line Formation	Line Formation	Central and West Bohemian late Palaeozoic basins	Czechia	Stephanian C	Gzhelian+Kasimovian	Gzhelian+Kasimovian	307	298.9	42	302.95	8.1
Progyrolepis speciosus	Progyrolepis	species	Kralovice	50.263056	14.055833	freshwater	Zdetin Horizon, Line Formation	Line Formation	Central and West Bohemian late Palaeozoic basins, Czechia	Czechia	Stephanian C	Gzhelian+Kasimovian	Gzhelian+Kasimovian	307	298.9	42	302.95	8.1
Sphaerolepis kounoviensis	Sphaerolepis	species	Melnicke Vtelno	50.35	14.7	freshwater	Zdetin Horizon, Line Formation	Line Formation	Central and West Bohemian late Palaeozoic basins, Czechia	Czechia	Stephanian C	Gzhelian+Kasimovian	Gzhelian+Kasimovian	307	298.9	42	302.95	8.1
Sphaerolepis kounoviensis	Sphaerolepis	species	Martineves	50.364722	14.158333	freshwater	Zdetin Horizon, Line Formation	Line Formation	Central and West Bohemian late Palaeozoic basins, Czechia	Czechia	Stephanian C	Gzhelian+Kasimovian	Gzhelian+Kasimovian	307	298.9	42	302.95	8.1
Sphaerolepis kounoviensis	Sphaerolepis	species	MB-3	50.372891	14.506272	freshwater	Zdetin Horizon, Line Formation	Line Formation	Central and West Bohemian late Palaeozoic basins	Czechia	Stephanian C	Gzhelian+Kasimovian	Gzhelian+Kasimovian	307	298.9	42	302.95	8.1
Sphaerolepis kounoviensis	Sphaerolepis	species	Libechov	50.408056	14.446667	freshwater	Zdetin Horizon, Line Formation	Line Formation	Central and West Bohemian late Palaeozoic basins	Czechia	Stephanian C	Gzhelian+Kasimovian	Gzhelian+Kasimovian	307	298.9	42	302.95	8.1
Sphaerolepis kounoviensis	Sphaerolepis	species	Kralovice	50.263056	14.055833	freshwater	Zdetin Horizon, Line Formation	Line Formation	Central and West Bohemian late Palaeozoic basins, Czechia	Czechia	Stephanian C	Gzhelian+Kasimovian	Gzhelian+Kasimovian	307	298.9	42	302.95	8.1
Sphaerolepis kounoviensis	Sphaerolepis	species	Dn-3	50.276389	14.4	freshwater	Zdetin Horizon, Line Formation	Line Formation	Central and West Bohemian late Palaeozoic basins, Czechia	Czechia	Stephanian C	Gzhelian+Kasimovian	Gzhelian+Kasimovian	307	298.9	42	302.95	8.1
Sphaerolepis kounoviensis	Sphaerolepis	species	Drchkov	50.26496	14.075376	freshwater	Zdetin Horizon, Line Formation	Line Formation	Central and West Bohemian late Palaeozoic basins, Czechia	Czechia	Stephanian C	Gzhelian+Kasimovian	Gzhelian+Kasimovian	307	298.9	42	302.95	8.1
Spinarichthys dispersus	Spinarichthys	species	Libechov	50.408056	14.446667	freshwater	Zdetin Horizon, Line Formation	Line Formation	Central and West Bohemian late Palaeozoic basins	Czechia	Stephanian C	Gzhelian+Kasimovian	Gzhelian+Kasimovian	307	298.9	42	302.95	8.1
Spinarichthys dispersus	Spinarichthys	species	Dn-3	50.276389	14.4	freshwater	Zdetin Horizon, Line Formation	Line Formation	Central and West Bohemian late Palaeozoic basins, Czechia	Czechia	Stephanian C	Gzhelian+Kasimovian	Gzhelian+Kasimovian	307	298.9	42	302.95	8.1
Elonichthys sp.	Elonichthys	genus	Strachaly	50.513409	14.426268	freshwater	Zdetin Horizon, Line Formation	Line Formation	Central and West Bohemian late Palaeozoic basins, Czechia	Czechia	Stephanian C	Gzhelian+Kasimovian	Gzhelian+Kasimovian	307	298.9	42	302.95	8.1
Sphaerolepis kounoviensis	Sphaerolepis	species	Strachaly	50.513409	14.426268	freshwater	Zdetin Horizon, Line Formation	Line Formation	Central and West Bohemian late Palaeozoic basins, Czechia	Czechia	Stephanian C	Gzhelian+Kasimovian	Gzhelian+Kasimovian	307	298.9	42	302.95	8.1
Sphaerolepis kounoviensis	Sphaerolepis	species	Dolni Bousov	50.438056	15.128056	freshwater	Zdetin Horizon, Line Formation	Line Formation	Central and West Bohemian late Palaeozoic basins, Czechia	Czechia	Stephanian C	Gzhelian+Kasimovian	Gzhelian+Kasimovian	307	298.9	42	302.95	8.1
Sphaerolepis kounoviensis	Sphaerolepis	species	Martineves	50.364722	14.158333	freshwater	Zdetin Horizon, Line Formation	Line Formation	Central and West Bohemian late Palaeozoic basins, Czechia	Czechia	Stephanian C	Gzhelian+Kasimovian	Gzhelian+Kasimovian	307	298.9	42	302.95	8.1
Sphaerolepis sp.	Sphaerolepis	genus	Strachaly	50.513409	14.426268	freshwater	Zdetin Horizon, Line Formation	Line Formation	Central and West Bohemian late Palaeozoic basins, Czechia	Czechia	Stephanian C	Gzhelian+Kasimovian	Gzhelian+Kasimovian	307	298.9	42	302.95	8.1
Sphaerolepis kounoviensis	Sphaerolepis	species	Semcice	50.366667	15	freshwater	Zdetin Horizon, Line Formation	Line Formation	Central and West Bohemian late Palaeozoic basins, Czechia	Czechia	Stephanian C	Gzhelian+Kasimovian	Gzhelian+Kasimovian	307	298.9	42	302.95	8.1
Elonichthys germari	Elonichthys	species	Moosbach	49.6	12.416667		Mohrenbach Formation	Mohrenbach Formation	Saale-Senke (SW), Germany	Germany	Stephanian C	Gzhelian+Kasimovian	Gzhelian+Kasimovian	307	298.9	42	302.95	8.1
Elonichthys germari	Elonichthys	species	Silbergraben	50.67972222	10.85916667		Mohrenbach Formation	Mohrenbach Formation	Saale-Senke (SW), Germany	Germany	Stephanian C	Gzhelian+Kasimovian	Gzhelian+Kasimovian	307	298.9	42	302.95	8.1
Elonichthys sp.	Elonichthys	genus	Semcice	50.366667	15	freshwater	Semily Formation	Semily Formation	Krkono se Piedmont Basin, Bohemian Massif	Czechia	Stephanian C	Gzhelian+Kasimovian	Gzhelian+Kasimovian	307	298.9	42	302.95	8.1
Spinarichthys dispersus	Spinarichthys	species	Semcice	50.366667	15	freshwater	Semily Formation	Semily Formation	Krkono se Piedmont Basin, Bohemian Massif	Czechia	Stephanian C	Gzhelian+Kasimovian	Gzhelian+Kasimovian	307	298.9	42	302.95	8.1
Progyrolepis speciosus	Progyrolepis	species	Semcice	50.366667	15	freshwater	Semily Formation	Semily Formation	Krkono se Piedmont Basin, Bohemian Massif	Czechia	Stephanian C	Gzhelian+Kasimovian	Gzhelian+Kasimovian	307	298.9	42	302.95	8.1
Progyrolepis speciosus	Progyrolepis	species	Plouznice	50.634	14.765	freshwater	Semily Formation	Semily Formation	Krkono se Piedmont Basin, Bohemian Massif	Czechia	Stephanian C	Gzhelian+Kasimovian	Gzhelian+Kasimovian	307	298.9	42	302.95	8.1
Sphaerolepis kounoviensis	Sphaerolepis	species	Semcice	50.366667	15	freshwater	Semily Formation	Semily Formation	Krkono se Piedmont Basin, Bohemian Massif	Czechia	Stephanian C	Gzhelian+Kasimovian	Gzhelian+Kasimovian	307	298.9	42	302.95	8.1
Sphaerolepis kounoviensis	Sphaerolepis	species	Nova Ves nad Popelkou	50.516667	15.416667	freshwater	Plouznice Horizon, Semily Formation	Semily Formation	Krkono se Piedmont Basin, Bohemian Massif	Czechia	Stephanian C	Gzhelian+Kasimovian	Gzhelian+Kasimovian	307	298.9	42	302.95	8.1
Sphaerolepis kounoviensis	Sphaerolepis	species	Dolni Bousov	50.438056	15.128056	freshwater	Plouznice Horizon, Semily Formation	Semily Formation	Krkono se Piedmont Basin, Bohemian Massif	Czechia	Stephanian C	Gzhelian+Kasimovian	Gzhelian+Kasimovian	307	298.9	42	302.95	8.1
Elonichthys sp.	Elonichthys	genus	Plouznice	50.634	14.765	freshwater	Semily Formation	Semily Formation	Krkono se Piedmont Basin, Bohemian Massif	Czechia	Stephanian C	Gzhelian+Kasimovian	Gzhelian+Kasimovian	307	298.9	42	302.95	8.1
Elonichthys sp.	Elonichthys	genus	Nedvezi "Dump of the Rohan"	49.627222	16.294444	freshwater	Semily Formation	Semily Formation	Krkono se Piedmont Basin, Bohemian Massif	Czechia	Stephanian C	Gzhelian+Kasimovian	Gzhelian+Kasimovian	307	298.9	42	302.95	8.1
Elonichthys sp.	Elonichthys	genus	Zdar u Kumburku	50.4997222	15.403333	freshwater	Semily Formation	Semily Formation	Krkono se Piedmont Basin, Bohemian Massif	Czechia	Stephanian C	Gzhelian+Kasimovian	Gzhelian+Kasimovian	307	298.9	42	302.95	8.1
Progyrolepis speciosus	Progyrolepis	species	Zdar u Kumburku	50.4997222	15.403333	freshwater	Plouznice Lake Deposits, Semily Formation	Semily Formation	Krkono se Piedmont Basin, Bohemian Massif	Czechia	Stephanian C	Gzhelian+Kasimovian	Gzhelian+Kasimovian	307	298.9	42	302.95	8.1
Sphaerolepis kounoviensis	Sphaerolepis	species	Plouznice	50.634	14.765	freshwater	Semily Formation	Semily Formation	Krkono se Piedmont Basin, Bohemian Massif	Czechia	Stephanian C	Gzhelian+Kasimovian	Gzhelian+Kasimovian	307	298.9	42	302.95	8.1
Elonichthys sp.	Elonichthys	genus	Kyje	50.498889	15.379722	freshwater	Semily Formation	Semily Formation	Krkono se Piedmont Basin, Bohemian Massif	Czechia	Stephanian C	Gzhelian+Kasimovian	Gzhelian+Kasimovian	307	298.9	42	302.95	8.1
Sphaerolepis kounoviensis	Sphaerolepis	species	Kyje	50.498889	15.379722	freshwater	Semily Formation	Semily Formation	Krkono se Piedmont Basin, Bohemian Massif	Czechia	Stephanian C	Gzhelian+Kasimovian	Gzhelian+Kasimovian	307	298.9	42	302.95	8.1
Sphaerolepis kounoviensis	Sphaerolepis	species	Zdar u Kumburku	50.4997222	15.403333	freshwater	Semily Formation	Semily Formation	Krkono se Piedmont Basin, Bohemian Massif	Czechia	Stephanian C	Gzhelian+Kasimovian	Gzhelian+Kasimovian	307	298.9	42	302.95	8.1
Sphaerolepis kounoviensis	Sphaerolepis	species	Krsmol	50.5	15.45	freshwater	Semily Formation	Semily Formation	Krkono se Piedmont Basin, Bohemian Massif	Czechia	Stephanian C	Gzhelian+Kasimovian	Gzhelian+Kasimovian	307	298.9	42	302.95	8.1
Sphaerolepis kounoviensis	Sphaerolepis	species	Kostalov "Dump of the Nadeje edit"	50.573333	15.3999722	freshwater	Semily Formation	Semily Formation	Krkono se Piedmont Basin, Bohemian Massif	Czechia	Stephanian C	Gzhelian+Kasimovian	Gzhelian+Kasimovian	307	298.9	42	302.95	8.1
Sphaerolepis kounoviensis	Sphaerolepis	species	Kostalov Bosna	50.573333	15.3999722	freshwater	Semily Formation	Semily Formation	Krkono se Piedmont Basin, Bohemian Massif	Czechia	Stephanian C	Gzhelian+Kasimovian	Gzhelian+Kasimovian	307	298.9	42	302.95	8.1
Sphaerolepis kounoviensis	Sphaerolepis	species	Kostalov "borehole KV-1"	50.573333	15.3999722	freshwater	Semily Formation	Semily Formation	Krkono se Piedmont Basin, Bohemian Massif	Czechia	Stephanian C	Gzhelian+Kasimovian	Gzhelian+Kasimovian	307	298.9	42	302.95	8.1
Sphaerolepis kounoviensis	Sphaerolepis	species	Kouty	50.191389	15.144722	freshwater	Semily Formation	Semily Formation	Krkono se Piedmont Basin, Bohemian Massif	Czechia	Stephanian C	Gzhelian+Kasimovian	Gzhelian+Kasimovian	307	298.9	42	302.95	8.1
Sphaerolepis kounoviensis	Sphaerolepis	species	Nedvezi "Dump of the Rohan"	49.627222	16.294444	freshwater	Semily Formation	Semily Formation	Krkono se Piedmont Basin, Bohemian Massif	Czechia	Stephanian C	Gzhelian+Kasimovian	Gzhelian+Kasimovian	307	298.9	42	302.95	8.1
Sphaerolepis kounoviensis	Sphaerolepis	species	Nedvezi "Dump of the Otto"	49.627222	16.294444	freshwater	Semily Formation	Semily Formation	Krkono se Piedmont Basin, Bohemian Massif	Czechia	Stephanian C	Gzhelian+Kasimovian	Gzhelian+Kasimovian	307	298.9	42	302.95	8.1
Sphaerolepis kounoviensis	Sphaerolepis	species	Sutice	50.583969	15.359919	freshwater	Semily Formation	Semily Formation	Krkono se Piedmont Basin, Bohemian Massif	Czechia	Stephanian C	Gzhelian+Kasimovian	Gzhelian+Kasimovian	307	298.9	42	302.95	8.1
Sphaerolepis kounoviensis	Sphaerolepis	species	Syrenov	50.5	15.43333		Plouznice Horizon, Semily Formation	Semily Formation	Krkono se Piedmont Basin, Bohemian Massif	Czechia	Stephanian C	Gzhelian+Kasimovian	Gzhelian+Kasimovian	307	298.9	42	302.95	8.1
Spinarichthys dispersus	Spinarichthys	species	Plouznice	50.634	14.765	freshwater	Semily Formation	Semily Formation	Krkono se Piedmont Basin, Bohemian Massif	Czechia	Stephanian C	Gzhelian+Kasimovian	Gzhelian+Kasimovian	307	298.9	42	302.95	8.1
Spinarichthys dispersus	Spinarichthys	species	Kyje	50.498889	15.379722	freshwater	Semily Formation	Semily Formation	Krkono se Piedmont Basin, Bohemian Massif	Czechia	Stephanian C	Gzhelian+Kasimovian	Gzhelian+Kasimovian	307	298.9	42	302.95	8.1
Spinarichthys dispersus	Spinarichthys	species	Zdar u Kumburku	50.4997222	15.403333	freshwater	Semily Formation	Semily Formation	Krkono se Piedmont Basin, Bohemian Massif	Czechia	Stephanian C	Gzhelian+Kasimovian	Gzhelian+Kasimovian	307	298.9	42	302.95	8.1
Spinarichthys dispersus	Spinarichthys	species	Nedvezi "Dump of the Rohan"	49.627222	16.294444	freshwater	Semily Formation	Semily Formation	Krkono se Piedmont Basin, Bohemian Massif	Czechia	Stephanian C	Gzhelian+Kasimovian	Gzhelian+Kasimovian	307	298.9	42	302.95	8.1
Spinarichthys dispersus	Spinarichthys	species	Nedvezi "Dump of the Otto"	49.627222	16.294444	freshwater	Semily Formation	Semily Formation	Krkono se Piedmont Basin, Bohemian Massif	Czechia	Stephanian C	Gzhelian+Kasimovian	Gzhelian+Kasimovian	307	298.9	42	302.95	8.1
Spinarichthys dispersus	Spinarichthys	species	Kostalov "Dump of the Nadeje edit"	50.573333	15.3999722	freshwater	Semily Formation	Semily Formation	Krkono se Piedmont Basin, Bohemian Massif	Czechia	Stephanian C	Gzhelian+Kasimovian	Gzhelian+Kasimovian	307	298.9	42	302.95	8.1
Actinopterygii indet.		indeterminate	Kyffhauser Mountain	51.4167	11.108	freshwater	Siebigerode Formation, Mansfeld Subgroup	Siebigerode Formation	Germany	Germany	Stephanian C	Gzhelian+Kasimovian	Gzhelian+Kasimovian	307	298.9	42	302.95	8.1
Elonichthys germari	Elonichthys	species	Wettin	51.583333	11.8		Wettin Member/Subformation (upper portion), Siebigerode Formation	Siebigerode Formation	Saale Basin, Germany	Germany	Stephanian C	Gzhelian+Kasimovian	Gzhelian+Kasimovian	307	298.9	42	302.95	8.1
Elonichthys germari	Elonichthys	species	Lobejun	51.63333	11.9		Wettin Member/Subformation (upper portion), Siebigerode Formation	Siebigerode Formation	Saale Basin, Germany	Germany	Stephanian C	Gzhelian+Kasimovian	Gzhelian+Kasimovian	307	298.9	42	302.95	8.1
Platysomus swaffordae	Platysomus	species	Maple Hill	39.084167	-96.026944	brackish	Pony Creek Shale Member, Wood Siding Formation	Wood Siding Formation	Kansas, USA	USA	Virgilian	Gzhelian+Kasimovian	Gzhelian+Kasimovian	307	298.9	42	302.95	8.1
Palaeoniscum sp.	Palaeoniscum	genus	Main Street road cut, Union Station	39.1	-94.6	marine	Quivira Member, Cherryville Shale Formation, Kansas City Group	Cherryville Shale Formation	Kansas, USA	USA		Gzhelian+Kasimovian	Gzhelian+Kasimovian	307	298.9	42	302.95	8.1
Palaeoniscum sp.	Palaeoniscum	genus	12th St and viaduct	39.100365	-94.593869	marine	Cherryville Shale Formation, Kansas City Group	Cherryville Shale Formation	Kansas, USA	USA		Gzhelian+Kasimovian	Gzhelian+Kasimovian	307	298.9	42	302.95	8.1
Paramblypterus decorus	Paramblypterus	species	Commentry	46.2897	2.7422	freshwater	La Grande Couche de Commentry	Commentry Shale	Commentry Basin, Massif Central, France	France	middle Stephanian	Gzhelian+Kasimovian	Gzhelian+Kasimovian	307	298.9	42	302.95	8.1
Commentrya traquairi	Commentrya	species	Commentry	46.2897	2.7422	freshwater	La Grande Couche de Commentry	Commentry Shale	Commentry Basin, Massif Central, France	France	middle Stephanian	Gzhelian+Kasimovian	Gzhelian+Kasimovian	307	298.9	42	302.95	8.1
Palaeoniscum sp.	Palaeoniscum	genus	Leeds Quarry	39.055838	-94.508565	marine	Dennis Formation, Kansas City Group	Dennis Formation	Kansas, USA	USA		Gzhelian+Kasimovian	Gzhelian+Kasimovian	307	298.9	42	302.95	8.1
Blanzychthys prorobisoni	Blanzychthys	species	Montceau-les-Mines	46.6678	4.3697	freshwater	Great Seams Formation (Assise de Montceau)	Great Seams Formation	Massif Central, France	France	Stephanian B	Gzhelian+Kasimovian	Gzhelian+Kasimovian	307	298.9	42	302.95	8.1
Bourbonnella sottyi	Bourbonnella	species	Montceau-les-Mines	46.6678	4.3697	freshwater	Great Seams Formation (Assise de Montceau)	Great Seams Formation	Massif Central, France	France	Stephanian B	Gzhelian+Kasimovian	Gzhelian+Kasimovian	307	298.9	42	302.95	8.1
Paramblypterus sp.	Paramblypterus	genus	Montceau-les-Mines	46.6678	4.3697	freshwater	Great Seams Formation (Assise de Montceau)	Great Seams Formation	Massif Central, France	France	Stephanian B	Gzhelian+Kasimovian	Gzhelian+Kasimovian	307	298.9	42	302.95	8.1
Platysella descusi	Platysella	species	Montceau-les-Mines	46.6678	4.3697	freshwater	Great Seams Formation (Assise de Montceau)	Great Seams Formation	Massif Central, France	France	Stephanian B	Gzhelian+Kasimovian	Gzhelian+Kasimovian	307	298.9	42	302.95	8.1
Aeduella blainvillei	Aeduella	species	Montceau-les-Mines	46.6678	4.3697	freshwater	Great Seams Formation (Assise de Montceau)	Great Seams Formation	Massif Central, France	France	Stephanian B	Gzhelian+Kasimovian	Gzhelian+Kasimovian	307	298.9	42	302.95	8.1
Blanzyhaplolepis beckaryae	Blanzyhaplolepis	species	Montceau-les-Mines	46.6678	4.3697	freshwater	Great Seams Formation (Assise de Montceau)	Great Seams Formation	Blanzy-Montceau basin, France	France	Stephanian B	Gzhelian+Kasimovian	Gzhelian+Kasimovian	307	298.9	42	302.95	8.1
Igornella montcellensis	Igornella	species	Montceau-les-Mines	46.6678	4.3697	freshwater	Great Seams Formation (Assise de Montceau)	Great Seams Formation	France	France		Gzhelian+Kasimovian	Gzhelian+Kasimovian	307	298.9	42	302.95	8.1
Genus speciesB		indeterminate	Calvo Sotello Mine	38.664955	-4.134847	freshwater	Capa B oil-shale	Puertollano Basin	Puertollano Basin, Spain	Spain	Stephanian B	Gzhelian+Kasimovian	Gzhelian+Kasimovian	307	298.9	42	302.95	8.1
palaeoniscid		indeterminate	Calvo Sotello Mine	38.664955	-4.134847	freshwater	Capa B oil-shale	Puertollano Basin	Puertollano Basin, Spain	Spain	Stephanian B	Gzhelian+Kasimovian	Gzhelian+Kasimovian	307	298.9	42	302.95	8.1
Amblypterus latus	Amblypterus	species	Calvo Sotello Mine	38.664955	-4.134847	freshwater	Bituminous beds above the coal seam V	Puertollano Basin	Puertollano Basin, Spain	Spain	Stephanian B	Gzhelian+Kasimovian	Gzhelian+Kasimovian	307	298.9	42	302.95	8.1
Puertollanichthys ritchiei	Puertollanichthys	species	Calvo Sotello Mine	38.664955	-4.134847	freshwater	Bituminous beds above the coal seam V	Puertollano Basin	Puertollano Basin, Spain	Spain	Stephanian B	Gzhelian+Kasimovian	Gzhelian+Kasimovian	307	298.9	42	302.95	8.1
Amblypterus angustus	Amblypterus	species	Calvo Sotello Mine	38.664955	-4.134847	freshwater	Bituminous beds above the coal seam V	Puertollano Basin	Puertollano Basin, Spain	Spain	Stephanian B	Gzhelian+Kasimovian	Gzhelian+Kasimovian	307	298.9	42	302.95	8.1
Elonichthys sp.	Elonichthys	genus	Calvo Sotello Mine	38.664955	-4.134847	freshwater	Bituminous beds above the coal seam V	Puertollano Basin	Puertollano Basin, Spain	Spain	Stephanian B	Gzhelian+Kasimovian	Gzhelian+Kasimovian	307	298.9	42	302.95	8.1
Elonichthys sp.	Elonichthys	genus	Emma Quarry	38.662095	-4.182838	freshwater	Amphibian bed above coal seam III	Puertollano Basin	Puertollano Basin, Spain	Spain	Stephanian B	Gzhelian+Kasimovian	Gzhelian+Kasimovian	307	298.9	42	302.95	8.1
Platysomidae indet.		indeterminate	Emma Quarry	38.662095	-4.182838	freshwater	Bituminous bed above coal seam III	Puertollano Basin	Puertollano Basin, Spain	Spain	Stephanian B	Gzhelian+Kasimovian	Gzhelian+Kasimovian	307	298.9	42	302.95	8.1
Elonichthys sp.	Elonichthys	genus	Emma Quarry	38.662095	-4.182838	freshwater	Bituminous bed above coal seam III	Puertollano Basin	Puertollano Basin, Spain	Spain	Stephanian B	Gzhelian+Kasimovian	Gzhelian+Kasimovian	307	298.9	42	302.95	8.1
Elonichthys sp.	Elonichthys	genus	Maria Isabel Quarry	38.66665	-4.110494	freshwater	Bed 7 above coal seam I	Puertollano Basin	Puertollano Basin, Spain	Spain	Stephanian B	Gzhelian+Kasimovian	Gzhelian+Kasimovian	307	298.9	42	302.95	8.1
Bourbonnella sp.	Bourbonnella	genus	Emma Quarry	38.662095	-4.182838	freshwater	Amphibian bed above coal seam III	Puertollano Basin	Puertollano Basin, Spain	Spain	Stephanian B	Gzhelian+Kasimovian	Gzhelian+Kasimovian	307	298.9	42	302.95	8.1
Palaeoniscum cf. freieslebeni	Palaeoniscum	species	Maria Isabel Quarry	38.66665	-4.110494	freshwater	Bed 7 above coal seam I	Puertollano Basin	Puertollano Basin, Spain	Spain	Stephanian B	Gzhelian+Kasimovian	Gzhelian+Kasimovian	307	298.9	42	302.95	8.1
Progyrolepis speciosus	Progyrolepis	species	Maria Isabel Quarry	38.66665	-4.110494	freshwater	Bed 7 above coal seam I	Puertollano Basin	Puertollano Basin, Spain	Spain	Stephanian B	Gzhelian+Kasimovian	Gzhelian+Kasimovian	307	298.9	42	302.95	8.1
Paramblypterus sp.	Paramblypterus	genus	Emma Quarry	38.662095	-4.182838	freshwater	Amphibian bed above coal seam III	Puertollano Basin	Puertollano Basin, Spain	Spain	Stephanian B	Gzhelian+Kasimovian	Gzhelian+Kasimovian	307	298.9	42	302.95	8.1
Paramblypterus sp.	Paramblypterus	genus	Emma Quarry	38.662095	-4.182838	freshwater	Bituminous bed above coal seam III	Puertollano Basin	Puertollano Basin, Spain	Spain	Stephanian B	Gzhelian+Kasimovian	Gzhelian+Kasimovian	307	298.9	42	302.95	8.1
Sphaerolepis kounoviensis	Sphaerolepis	species	Zabor	48.985	14.269167	freshwater	(assumed to be same as other Zabor locality) Kounov Member, Slany Formation	Slany Formation	Central and West Bohemian late Palaeozoic basins	Czechia	Stephanian B	Gzhelian+Kasimovian	Gzhelian+Kasimovian	307	298.9	42	302.95	8.1
Sphaerolepis kounoviensis	Sphaerolepis	species	Kounova, Rakovnik District	50.2167	13.6683	freshwater	?Kounov Member, Slany Formation	Slany Formation	Central and West Bohemian late Palaeozoic basins	Czechia	Stephanian B	Gzhelian+Kasimovian	Gzhelian+Kasimovian	307	298.9	42	302.95	8.1
Elonichthys sp	Elonichthys	genus	Jabkenice	50.324167	15.013611	freshwater	Hredle (or Hredel) Member, Slany Formation	Slany Formation	Central and West Bohemian late Palaeozoic basins, Czechia	Czechia	Stephanian B	Gzhelian+Kasimovian	Gzhelian+Kasimovian	307	298.9	42	302.95	8.1
Elonichthys sp.	Elonichthys	genus	Kokovice	50.296667	13.964722		Hredle (or Hredel) Member, Slany Formation	Slany Formation	Central and West Bohemian late Palaeozoic basins	Czechia	Stephanian B	Gzhelian+Kasimovian	Gzhelian+Kasimovian	307	298.9	42	302.95	8.1
Spinarichthys dispersus	Spinarichthys	species	Kralovice	50.263056	14.055833		Hredle (or Hredel) Member, Slany Formation	Slany Formation	Central and West Bohemian late Palaeozoic basins	Czechia	Stephanian B	Gzhelian+Kasimovian	Gzhelian+Kasimovian	307	298.9	42	302.95	8.1
Elonichthys sp.	Elonichthys	genus	Kralovice	50.263056	14.055833		Hredle (or Hredel) Member, Slany Formation	Slany Formation	Central and West Bohemian late Palaeozoic basins	Czechia	Stephanian B	Gzhelian+Kasimovian	Gzhelian+Kasimovian	307	298.9	42	302.95	8.1
Elonichthys sp.	Elonichthys	genus	Necichy	50.385556	13.812778		Hredle (or Hredel) Member, Slany Formation	Slany Formation	Central and West Bohemian late Palaeozoic basins	Czechia	Stephanian B	Gzhelian+Kasimovian	Gzhelian+Kasimovian	307	298.9	42	302.95	8.1
Sphaerolepis kounoviensis	Sphaerolepis	species	Nemyslovice	50.263056	14.055833	freshwater	Jelenice Member, Slany Formation	Slany Formation	Central and West Bohemian late Palaeozoic basins	Czechia	Stephanian B	Gzhelian+Kasimovian	Gzhelian+Kasimovian	307	298.9	42	302.95	8.1
Progyrolepis speciosus	Progyrolepis	species	Nemyslovice	50.263056	14.055833	freshwater	Jelenice Member, Slany Formation	Slany Formation	Central and West Bohemian late Palaeozoic basins	Czechia	Stephanian B	Gzhelian+Kasimovian	Gzhelian+Kasimovian	307	298.9	42	302.95	8.1
Sphaerolepis kounoviensis	Sphaerolepis	species	Melnicke Vtelno	50.35	14.7	freshwater	Jelenice Member, Slany Formation	Slany Formation	Central and West Bohemian late Palaeozoic basins	Czechia	Stephanian B	Gzhelian+Kasimovian	Gzhelian+Kasimovian	307	298.9	42	302.95	8.1
Sphaerolepis kounoviensis	Sphaerolepis	species	Susno	50.332358	14.749042	freshwater	Jelenice Member, Slany Formation	Slany Formation	Central and West Bohemian late Palaeozoic basins	Czechia	Stephanian B	Gzhelian+Kasimovian	Gzhelian+Kasimovian	307	298.9	42	302.95	8.1
Acrolepis gigas	Acrolepis	species	Kounova, Rakovnik District	50.2167	13.6683	freshwater	Kounov Member, Slany Formation	Slany Formation	Central and West Bohemian late Palaeozoic basins	Czechia	Stephanian B	Gzhelian+Kasimovian	Gzhelian+Kasimovian	307	298.9	42	302.95	8.1
Acrolepis gigas	Acrolepis	species	Srbec	50.23333	13.88333	freshwater	Kounov Member, Slany Formation	Slany Formation	Central and West Bohemian late Palaeozoic basins	Czechia	Stephanian B	Gzhelian+Kasimovian	Gzhelian+Kasimovian	307	298.9	42	302.95	8.1
Zaborichthys fragmentalis	Zaborichthys	species	Zabor	48.985	14.269167	freshwater	Kounov Member, Slany Formation	Slany Formation	Central and West Bohemian late Palaeozoic basins	Czechia	Stephanian B	Gzhelian+Kasimovian	Gzhelian+Kasimovian	307	298.9	42	302.95	8.1
Progyrolepis speciosus	Progyrolepis	species	Zabor	48.985	14.269167	freshwater	Kounov Member, Slany Formation	Slany Formation	Central and West Bohemian late Palaeozoic basins	Czechia	Stephanian B	Gzhelian+Kasimovian	Gzhelian+Kasimovian	307	298.9	42	302.95	8.1
Progyrolepis speciosus	Progyrolepis	species	Srbec	50.23333	13.88333	freshwater	Kounov Member, Slany Formation	Slany Formation	Central and West Bohemian late Palaeozoic basins	Czechia	Stephanian B	Gzhelian+Kasimovian	Gzhelian+Kasimovian	307	298.9	42	302.95	8.1
Progyrolepis speciosus	Progyrolepis	species	Jedomelice	50.233333	13.966667	freshwater	Kounov Member, Slany Formation	Slany Formation	Central and West Bohemian late Palaeozoic basins	Czechia	Stephanian B	Gzhelian+Kasimovian	Gzhelian+Kasimovian	307	298.9	42	302.95	8.1
Progyrolepis speciosus	Progyrolepis	species	Hvezda	50.0834	14.3263	freshwater	Kounov Member, Slany Formation	Slany Formation	Central and West Bohemian late Palaeozoic basins	Czechia	Stephanian B	Gzhelian+Kasimovian	Gzhelian+Kasimovian	307	298.9	42	302.95	8.1
Progyrolepis speciosus	Progyrolepis	species	Kounova, Rakovnik District	50.2167	13.6683	freshwater	Kounov Member, Slany Formation	Slany Formation	Central and West Bohemian late Palaeozoic basins	Czechia	Stephanian B	Gzhelian+Kasimovian	Gzhelian+Kasimovian	307	298.9	42	302.95	8.1
Elonichthys sp.	Elonichthys	genus	Kounova, Rakovnik District	50.2167	13.6683	freshwater	Kounov Member, Slany Formation	Slany Formation	Central and West Bohemian late Palaeozoic basins	Czechia	Stephanian B	Gzhelian+Kasimovian	Gzhelian+Kasimovian	307	298.9	42	302.95	8.1
Setlikia bohemica	Setlikia	species	Kroucova	50.2	13.783333	freshwater	Kounov Member, Slany Formation	Slany Formation	Central and West Bohemian late Palaeozoic basins	Czechia	Stephanian B	Gzhelian+Kasimovian	Gzhelian+Kasimovian	307	298.9	42	302.95	8.1
Sphaerolepis kounoviensis	Sphaerolepis	species	Treboc	50.216667	13.75	freshwater	Kounov Member, Slany Formation	Slany Formation	Central and West Bohemian late Palaeozoic basins	Czechia	Stephanian B	Gzhelian+Kasimovian	Gzhelian+Kasimovian	307	298.9	42	302.95	8.1
Spinarichthys dispersus	Spinarichthys	species	Srbec	50.23333	13.88333	freshwater	Kounov Member, Slany Formation	Slany Formation	Central and West Bohemian late Palaeozoic basins	Czechia	Stephanian B	Gzhelian+Kasimovian	Gzhelian+Kasimovian	307	298.9	42	302.95	8.1
Sphaerolepis kounoviensis	Sphaerolepis	species	Srbec	50.23333	13.88333	freshwater	Kounov Member, Slany Formation	Slany Formation	Central and West Bohemian late Palaeozoic basins	Czechia	Stephanian B	Gzhelian+Kasimovian	Gzhelian+Kasimovian	307	298.9	42	302.95	8.1
Sphaerolepis kounoviensis	Sphaerolepis	species	Kroucova	50.2	13.783333	freshwater	Kounov Member, Slany Formation	Slany Formation	Central and West Bohemian late Palaeozoic basins	Czechia	Stephanian B	Gzhelian+Kasimovian	Gzhelian+Kasimovian	307	298.9	42	302.95	8.1
Sphaerolepis kounoviensis	Sphaerolepis	species	Hvezda	50.0834	14.3263	freshwater	Kounov Member, Slany Formation	Slany Formation	Central and West Bohemian late Palaeozoic basins	Czechia	Stephanian B	Gzhelian+Kasimovian	Gzhelian+Kasimovian	307	298.9	42	302.95	8.1
Sphaerolepis kounoviensis	Sphaerolepis	species	Jedomelice	50.233333	13.966667	freshwater	Kounov Member, Slany Formation	Slany Formation	Central and West Bohemian late Palaeozoic basins	Czechia	Stephanian B	Gzhelian+Kasimovian	Gzhelian+Kasimovian	307	298.9	42	302.95	8.1
Spinarichthys dispersus	Spinarichthys	species	Kounova, Rakovnik District	50.2167	13.6683	freshwater	Kounov Member, Slany Formation	Slany Formation	Central and West Bohemian late Palaeozoic basins	Czechia	Stephanian B	Gzhelian+Kasimovian	Gzhelian+Kasimovian	307	298.9	42	302.95	8.1
Sphaerolepis kounoviensis	Sphaerolepis	species	Nyrany "Motorway"	49.711667	13.211944	freshwater	Msec (sub-)Member, Malesice Member, Slany Formation	Slany Formation	Central and West Bohemian late Palaeozoic basins	Czechia	Stephanian B	Gzhelian+Kasimovian	Gzhelian+Kasimovian	307	298.9	42	302.95	8.1
Elonichthys sp.	Elonichthys	genus	Nyrany "Motorway"	49.711667	13.211944	freshwater	Msec (sub-)Member, Malesice Member, Slany Formation	Slany Formation	Central and West Bohemian late Palaeozoic basins	Czechia	Stephanian B	Gzhelian+Kasimovian	Gzhelian+Kasimovian	307	298.9	42	302.95	8.1
Sphaerolepis kounoviensis	Sphaerolepis	species	Knezeves	50.149167	13.631667	freshwater	Msec (sub-)Member, Malesice Member, Slany Formation	Slany Formation	Central and West Bohemian late Palaeozoic basins	Czechia	Stephanian B	Gzhelian+Kasimovian	Gzhelian+Kasimovian	307	298.9	42	302.95	8.1
Elonichthys sphaerosideritarum	Elonichthys	species	Zilov, Plzen District	49.843611	13.321667	freshwater	Msec (sub-)Member, Malesice Member, Slany Formation	Slany Formation	Central and West Bohemian late Palaeozoic basins	Czechia	Stephanian B	Gzhelian+Kasimovian	Gzhelian+Kasimovian	307	298.9	42	302.95	8.1
Elonichthys sp.	Elonichthys	genus	Krpy	50.328889	14.688889	freshwater	Msec (sub-)Member, Malesice Member, Slany Formation	Slany Formation	Central and West Bohemian late Palaeozoic basins	Czechia	Stephanian B	Gzhelian+Kasimovian	Gzhelian+Kasimovian	307	298.9	42	302.95	8.1
Elonichthys sp.	Elonichthys	genus	Drchkov	50.26496	14.075376	freshwater	Msec (sub-)Member, Malesice Member, Slany Formation	Slany Formation	Central and West Bohemian late Palaeozoic basins	Czechia	Stephanian B	Gzhelian+Kasimovian	Gzhelian+Kasimovian	307	298.9	42	302.95	8.1
Elonichthys sp.	Elonichthys	genus	Brodce	50.328333	14.873889	freshwater	Msec (sub-)Member, Malesice Member, Slany Formation	Slany Formation	Central and West Bohemian late Palaeozoic basins	Czechia	Stephanian B	Gzhelian+Kasimovian	Gzhelian+Kasimovian	307	298.9	42	302.95	8.1
Elonichthys sphaerosideritarum	Elonichthys	species	Brodce	50.328333	14.873889	freshwater	Msec (sub-)Member, Malesice Member, Slany Formation	Slany Formation	Central and West Bohemian late Palaeozoic basins	Czechia	Stephanian B	Gzhelian+Kasimovian	Gzhelian+Kasimovian	307	298.9	42	302.95	8.1
Elonichthys sphaerosideritarum	Elonichthys	species	Drchkov	50.26496	14.075376	freshwater	Msec (sub-)Member, Malesice Member, Slany Formation	Slany Formation	Central and West Bohemian late Palaeozoic basins	Czechia	Stephanian B	Gzhelian+Kasimovian	Gzhelian+Kasimovian	307	298.9	42	302.95	8.1
Elonichthys sp.	Elonichthys	genus	Kralovice	50.263056	14.055833	freshwater	Msec (sub-)Member, Malesice Member, Slany Formation	Slany Formation	Central and West Bohemian late Palaeozoic basins	Czechia	Stephanian B	Gzhelian+Kasimovian	Gzhelian+Kasimovian	307	298.9	42	302.95	8.1
Elonichthys sp.	Elonichthys	genus	Libovice	50.239722	14.001111	freshwater	Msec (sub-)Member, Malesice Member, Slany Formation	Slany Formation	Central and West Bohemian late Palaeozoic basins	Czechia	Stephanian B	Gzhelian+Kasimovian	Gzhelian+Kasimovian	307	298.9	42	302.95	8.1
Elonichthys sp.	Elonichthys	genus	Martineves	50.364722	14.158333	freshwater	Msec (sub-)Member, Malesice Member, Slany Formation	Slany Formation	Central and West Bohemian late Palaeozoic basins	Czechia	Stephanian B	Gzhelian+Kasimovian	Gzhelian+Kasimovian	307	298.9	42	302.95	8.1
Elonichthys sp.	Elonichthys	genus	Melnicke Vtelno	50.35	14.7	freshwater	Msec (sub-)Member, Malesice Member, Slany Formation	Slany Formation	Central and West Bohemian late Palaeozoic basins	Czechia	Stephanian B	Gzhelian+Kasimovian	Gzhelian+Kasimovian	307	298.9	42	302.95	8.1
Elonichthys sp.	Elonichthys	genus	Neprobylice	50.263889	14.0275	freshwater	Msec (sub-)Member, Malesice Member, Slany Formation	Slany Formation	Central and West Bohemian late Palaeozoic basins	Czechia	Stephanian B	Gzhelian+Kasimovian	Gzhelian+Kasimovian	307	298.9	42	302.95	8.1
Spinarichthys dispersus	Spinarichthys	species	Otruby	50.253238	14.085279	freshwater	Msec (sub-)Member, Malesice Member, Slany Formation	Slany Formation	Central and West Bohemian late Palaeozoic basins	Czechia	Stephanian B	Gzhelian+Kasimovian	Gzhelian+Kasimovian	307	298.9	42	302.95	8.1
Elonichthys sp.	Elonichthys	genus	Otruby	50.253238	14.085279	freshwater	Msec (sub-)Member, Malesice Member, Slany Formation	Slany Formation	Central and West Bohemian late Palaeozoic basins	Czechia	Stephanian B	Gzhelian+Kasimovian	Gzhelian+Kasimovian	307	298.9	42	302.95	8.1
Elonichthys sp.	Elonichthys	genus	Risuty	50.049667	14.005139	freshwater	Msec (sub-)Member, Malesice Member, Slany Formation	Slany Formation	Central and West Bohemian late Palaeozoic basins	Czechia	Stephanian B	Gzhelian+Kasimovian	Gzhelian+Kasimovian	307	298.9	42	302.95	8.1
Elonichthys sp.	Elonichthys	genus	Susno	50.332358	14.749042	freshwater	Msec (sub-)Member, Malesice Member, Slany Formation	Slany Formation	Central and West Bohemian late Palaeozoic basins	Czechia	Stephanian B	Gzhelian+Kasimovian	Gzhelian+Kasimovian	307	298.9	42	302.95	8.1
Acrolepis gigas	Acrolepis	species	Risuty	50.049667	14.005139	freshwater	Msec (sub-)Member, Malesice Member, Slany Formation	Slany Formation	Central and West Bohemian late Palaeozoic basins	Czechia	Stephanian B	Gzhelian+Kasimovian	Gzhelian+Kasimovian	307	298.9	42	302.95	8.1
Acrolepis gigas	Acrolepis	species	Tlucna	49.724167	13.235278	freshwater	Msec (sub-)Member, Malesice Member, Slany Formation	Slany Formation	Central and West Bohemian late Palaeozoic basins	Czechia	Stephanian B	Gzhelian+Kasimovian	Gzhelian+Kasimovian	307	298.9	42	302.95	8.1
Zaborichthys fragmentalis	Zaborichthys	species	Risuty	50.049667	14.005139	freshwater	Msec (sub-)Member, Malesice Member, Slany Formation	Slany Formation	Central and West Bohemian late Palaeozoic basins	Czechia	Stephanian B	Gzhelian+Kasimovian	Gzhelian+Kasimovian	307	298.9	42	302.95	8.1
Zaborichthys fragmentalis	Zaborichthys	species	Neprobylice	50.263889	14.0275	freshwater	Msec (sub-)Member, Malesice Member, Slany Formation	Slany Formation	Central and West Bohemian late Palaeozoic basins	Czechia	Stephanian B	Gzhelian+Kasimovian	Gzhelian+Kasimovian	307	298.9	42	302.95	8.1
Zaborichthys fragmentalis	Zaborichthys	species	Melnicke Vtelno	50.35	14.7	freshwater	Msec (sub-)Member, Malesice Member, Slany Formation	Slany Formation	Central and West Bohemian late Palaeozoic basins	Czechia	Stephanian B	Gzhelian+Kasimovian	Gzhelian+Kasimovian	307	298.9	42	302.95	8.1
Zaborichthys fragmentalis	Zaborichthys	species	Drchkov	50.26496	14.075376	freshwater	Msec (sub-)Member, Malesice Member, Slany Formation	Slany Formation	Central and West Bohemian late Palaeozoic basins	Czechia	Stephanian B	Gzhelian+Kasimovian	Gzhelian+Kasimovian	307	298.9	42	302.95	8.1
Zaborichthys fragmentalis	Zaborichthys	species	Brodce	50.328333	14.873889	freshwater	Msec (sub-)Member, Malesice Member, Slany Formation	Slany Formation	Central and West Bohemian late Palaeozoic basins	Czechia	Stephanian B	Gzhelian+Kasimovian	Gzhelian+Kasimovian	307	298.9	42	302.95	8.1
Zaborichthys fragmentalis	Zaborichthys	species	Otruby	50.253238	14.085279	freshwater	Msec (sub-)Member, Malesice Member, Slany Formation	Slany Formation	Central and West Bohemian late Palaeozoic basins	Czechia	Stephanian B	Gzhelian+Kasimovian	Gzhelian+Kasimovian	307	298.9	42	302.95	8.1
Progyrolepis speciosus	Progyrolepis	species	Susno	50.332358	14.749042	freshwater	Msec (sub-)Member, Malesice Member, Slany Formation	Slany Formation	Central and West Bohemian late Palaeozoic basins	Czechia	Stephanian B	Gzhelian+Kasimovian	Gzhelian+Kasimovian	307	298.9	42	302.95	8.1
Progyrolepis speciosus	Progyrolepis	species	Neprobylice	50.263889	14.0275	freshwater	Msec (sub-)Member, Malesice Member, Slany Formation	Slany Formation	Central and West Bohemian late Palaeozoic basins	Czechia	Stephanian B	Gzhelian+Kasimovian	Gzhelian+Kasimovian	307	298.9	42	302.95	8.1
Progyrolepis speciosus	Progyrolepis	species	Krusovice	50.166667	13.766667	freshwater	Msec (sub-)Member, Malesice Member, Slany Formation	Slany Formation	Central and West Bohemian late Palaeozoic basins	Czechia	Stephanian B	Gzhelian+Kasimovian	Gzhelian+Kasimovian	307	298.9	42	302.95	8.1
Spinarichthys dispersus	Spinarichthys	species	Melnicke Vtelno	50.35	14.7	freshwater	Msec (sub-)Member, Malesice Member, Slany Formation	Slany Formation	Central and West Bohemian late Palaeozoic basins	Czechia	Stephanian B	Gzhelian+Kasimovian	Gzhelian+Kasimovian	307	298.9	42	302.95	8.1
Progyrolepis speciosus	Progyrolepis	species	Kralovice	50.263056	14.055833	freshwater	Msec (sub-)Member, Malesice Member, Slany Formation	Slany Formation	Central and West Bohemian late Palaeozoic basins	Czechia	Stephanian B	Gzhelian+Kasimovian	Gzhelian+Kasimovian	307	298.9	42	302.95	8.1
Progyrolepis speciosus	Progyrolepis	species	Brodce	50.328333	14.873889	freshwater	Msec (sub-)Member, Malesice Member, Slany Formation	Slany Formation	Central and West Bohemian late Palaeozoic basins	Czechia	Stephanian B	Gzhelian+Kasimovian	Gzhelian+Kasimovian	307	298.9	42	302.95	8.1
Progyrolepis speciosus	Progyrolepis	species	Melnicke Vtelno	50.35	14.7	freshwater	Msec (sub-)Member, Malesice Member, Slany Formation	Slany Formation	Central and West Bohemian late Palaeozoic basins	Czechia	Stephanian B	Gzhelian+Kasimovian	Gzhelian+Kasimovian	307	298.9	42	302.95	8.1
Elonichthys sphaerosideritarum	Elonichthys	species	Kbel	50.292013	14.845404	freshwater	Msec (sub-)Member, Malesice Member, Slany Formation	Slany Formation	Central and West Bohemian late Palaeozoic basins	Czechia	Stephanian B	Gzhelian+Kasimovian	Gzhelian+Kasimovian	307	298.9	42	302.95	8.1
Elonichthys sphaerosideritarum	Elonichthys	species	Kralovice	50.263056	14.055833	freshwater	Msec (sub-)Member, Malesice Member, Slany Formation	Slany Formation	Central and West Bohemian late Palaeozoic basins	Czechia	Stephanian B	Gzhelian+Kasimovian	Gzhelian+Kasimovian	307	298.9	42	302.95	8.1
Elonichthys sphaerosideritarum	Elonichthys	species	Libovice	50.239722	14.001111	freshwater	Msec (sub-)Member, Malesice Member, Slany Formation	Slany Formation	Central and West Bohemian late Palaeozoic basins	Czechia	Stephanian B	Gzhelian+Kasimovian	Gzhelian+Kasimovian	307	298.9	42	302.95	8.1
Elonichthys sphaerosideritarum	Elonichthys	species	Martineves	50.364722	14.158333	freshwater	Msec (sub-)Member, Malesice Member, Slany Formation	Slany Formation	Central and West Bohemian late Palaeozoic basins	Czechia	Stephanian B	Gzhelian+Kasimovian	Gzhelian+Kasimovian	307	298.9	42	302.95	8.1
Elonichthys sphaerosideritarum	Elonichthys	species	Melnicke Vtelno	50.35	14.7	freshwater	Msec (sub-)Member, Malesice Member, Slany Formation	Slany Formation	Central and West Bohemian late Palaeozoic basins	Czechia	Stephanian B	Gzhelian+Kasimovian	Gzhelian+Kasimovian	307	298.9	42	302.95	8.1
Elonichthys sphaerosideritarum	Elonichthys	species	Neprobylice	50.263889	14.0275	freshwater	Msec (sub-)Member, Malesice Member, Slany Formation	Slany Formation	Central and West Bohemian late Palaeozoic basins	Czechia	Stephanian B	Gzhelian+Kasimovian	Gzhelian+Kasimovian	307	298.9	42	302.95	8.1
Elonichthys sphaerosideritarum	Elonichthys	species	Otruby	50.253238	14.085279	freshwater	Msec (sub-)Member, Malesice Member, Slany Formation	Slany Formation	Central and West Bohemian late Palaeozoic basins	Czechia	Stephanian B	Gzhelian+Kasimovian	Gzhelian+Kasimovian	307	298.9	42	302.95	8.1
Elonichthys sphaerosideritarum	Elonichthys	species	Risuty	50.049667	14.005139	freshwater	Msec (sub-)Member, Malesice Member, Slany Formation	Slany Formation	Central and West Bohemian late Palaeozoic basins	Czechia	Stephanian B	Gzhelian+Kasimovian	Gzhelian+Kasimovian	307	298.9	42	302.95	8.1
Spinarichthys dispersus	Spinarichthys	species	Risuty	50.049667	14.005139	freshwater	Msec (sub-)Member, Malesice Member, Slany Formation	Slany Formation	Central and West Bohemian late Palaeozoic basins	Czechia	Stephanian B	Gzhelian+Kasimovian	Gzhelian+Kasimovian	307	298.9	42	302.95	8.1
Spinarichthys dispersus	Spinarichthys	species	Slany	50.230556	14.081389	freshwater	Msec (sub-)Member, Malesice Member, Slany Formation	Slany Formation	Central and West Bohemian late Palaeozoic basins	Czechia	Stephanian B	Gzhelian+Kasimovian	Gzhelian+Kasimovian	307	298.9	42	302.95	8.1
Elonichthys sphaerosideritarum	Elonichthys	species	Slany	50.230556	14.081389	freshwater	Msec (sub-)Member, Malesice Member, Slany Formation	Slany Formation	Central and West Bohemian late Palaeozoic basins	Czechia	Stephanian B	Gzhelian+Kasimovian	Gzhelian+Kasimovian	307	298.9	42	302.95	8.1
Elonichthys sphaerosideritarum	Elonichthys	species	Susno	50.332358	14.749042	freshwater	Msec (sub-)Member, Malesice Member, Slany Formation	Slany Formation	Central and West Bohemian late Palaeozoic basins	Czechia	Stephanian B	Gzhelian+Kasimovian	Gzhelian+Kasimovian	307	298.9	42	302.95	8.1
Spinarichthys dispersus	Spinarichthys	species	Susno	50.332358	14.749042	freshwater	Msec (sub-)Member, Malesice Member, Slany Formation	Slany Formation	Central and West Bohemian late Palaeozoic basins	Czechia	Stephanian B	Gzhelian+Kasimovian	Gzhelian+Kasimovian	307	298.9	42	302.95	8.1
Elonichthys sphaerosideritarum	Elonichthys	species	Vsen	50.566667	15.116667	freshwater	Msec (sub-)Member, Malesice Member, Slany Formation	Slany Formation	Central and West Bohemian late Palaeozoic basins	Czechia	Stephanian B	Gzhelian+Kasimovian	Gzhelian+Kasimovian	307	298.9	42	302.95	8.1
Sphaerolepis kounoviensis	Sphaerolepis	species	Risuty	50.049667	14.005139	freshwater	Msec (sub-)Member, Malesice Member, Slany Formation	Slany Formation	Central and West Bohemian late Palaeozoic basins	Czechia	Stephanian B	Gzhelian+Kasimovian	Gzhelian+Kasimovian	307	298.9	42	302.95	8.1
Sphaerolepis kounoviensis	Sphaerolepis	species	Neprobylice	50.263889	14.0275	freshwater	Msec (sub-)Member, Malesice Member, Slany Formation	Slany Formation	Central and West Bohemian late Palaeozoic basins	Czechia	Stephanian B	Gzhelian+Kasimovian	Gzhelian+Kasimovian	307	298.9	42	302.95	8.1
Sphaerolepis kounoviensis	Sphaerolepis	species	Melnicke Vtelno	50.35	14.7	freshwater	Msec (sub-)Member, Malesice Member, Slany Formation	Slany Formation	Central and West Bohemian late Palaeozoic basins	Czechia	Stephanian B	Gzhelian+Kasimovian	Gzhelian+Kasimovian	307	298.9	42	302.95	8.1
Sphaerolepis kounoviensis	Sphaerolepis	species	Libovice	50.239722	14.001111	freshwater	Msec (sub-)Member, Malesice Member, Slany Formation	Slany Formation	Central and West Bohemian late Palaeozoic basins	Czechia	Stephanian B	Gzhelian+Kasimovian	Gzhelian+Kasimovian	307	298.9	42	302.95	8.1
Sphaerolepis kounoviensis	Sphaerolepis	species	Bysice	50.316667	14.616667	freshwater	Msec (sub-)Member, Malesice Member, Slany Formation	Slany Formation	Central and West Bohemian late Palaeozoic basins	Czechia	Stephanian B	Gzhelian+Kasimovian	Gzhelian+Kasimovian	307	298.9	42	302.95	8.1
Sphaerolepis kounoviensis	Sphaerolepis	species	Brodce	50.328333	14.873889	freshwater	Msec (sub-)Member, Malesice Member, Slany Formation	Slany Formation	Central and West Bohemian late Palaeozoic basins	Czechia	Stephanian B	Gzhelian+Kasimovian	Gzhelian+Kasimovian	307	298.9	42	302.95	8.1
Elonichthys sp	Elonichthys	genus	Jabkenice	50.324167	15.013611	freshwater	Msec (sub-)Member, Slany Formation	Slany Formation	Central and West Bohemian late Palaeozoic basins, Czechia	Czechia	Stephanian B	Gzhelian+Kasimovian	Gzhelian+Kasimovian	307	298.9	42	302.95	8.1
Elonichthys sp.	Elonichthys	genus	Netovice	50.211389	14.096389	freshwater	Msec (sub-)Member, Slany Formation	Slany Formation	Central and West Bohemian late Palaeozoic basins	Czechia	Stephanian B	Gzhelian+Kasimovian	Gzhelian+Kasimovian	307	298.9	42	302.95	8.1
Elonichthys sp.	Elonichthys	genus	Kralovice	50.263056	14.055833	freshwater	Msec (sub-)Member, Slany Formation	Slany Formation	Central and West Bohemian late Palaeozoic basins	Czechia	Stephanian B	Gzhelian+Kasimovian	Gzhelian+Kasimovian	307	298.9	42	302.95	8.1
Elonichthys sp.	Elonichthys	genus	Kbel	50.292013	14.845404	freshwater	Msec (sub-)Member, Slany Formation	Slany Formation	Central and West Bohemian late Palaeozoic basins	Czechia	Stephanian B	Gzhelian+Kasimovian	Gzhelian+Kasimovian	307	298.9	42	302.95	8.1
Acrolepis gigas	Acrolepis	species	Zilov, Plzen District	49.843611	13.321667	freshwater	Msec Member, Slany Formation	Slany Formation	Central and West Bohemian late Palaeozoic basins, Czechia	Czechia	Stephanian B	Gzhelian+Kasimovian	Gzhelian+Kasimovian	307	298.9	42	302.95	8.1
Zaborichthys fragmentalis	Zaborichthys	species	Trebichovice	50.513409	14.426268	freshwater	Msec Member, Slany Formation	Slany Formation	Central and West Bohemian late Palaeozoic basins, northern Czechia	Czechia	Stephanian B	Gzhelian+Kasimovian	Gzhelian+Kasimovian	307	298.9	42	302.95	8.1
Progyrolepis speciosus	Progyrolepis	species	Trebichovice	50.513409	14.426268	freshwater	Msec Member, Slany Formation	Slany Formation	Central and West Bohemian late Palaeozoic basins, northern Czechia	Czechia	Stephanian B	Gzhelian+Kasimovian	Gzhelian+Kasimovian	307	298.9	42	302.95	8.1
Progyrolepis speciosus	Progyrolepis	species	Lo-6	50.246389	14.019444	freshwater	Msec Member, Slany Formation	Slany Formation	Central and West Bohemian late Palaeozoic basins, northern Czechia	Czechia	Stephanian B	Gzhelian+Kasimovian	Gzhelian+Kasimovian	307	298.9	42	302.95	8.1
Sphaerolepis kounoviensis	Sphaerolepis	species	Trebichovice	50.513409	14.426268	freshwater	Msec Member, Slany Formation	Slany Formation	Central and West Bohemian late Palaeozoic basins, northern Czechia	Czechia	Stephanian B	Gzhelian+Kasimovian	Gzhelian+Kasimovian	307	298.9	42	302.95	8.1
Sphaerolepis kounoviensis	Sphaerolepis	species	Lo-6	50.246389	14.019444	freshwater	Msec Member, Slany Formation	Slany Formation	Central and West Bohemian late Palaeozoic basins, northern Czechia	Czechia	Stephanian B	Gzhelian+Kasimovian	Gzhelian+Kasimovian	307	298.9	42	302.95	8.1
Sphaerolepis kounoviensis	Sphaerolepis	species	Libechov	50.408056	14.446667	freshwater	Msec Member, Slany Formation	Slany Formation	Central and West Bohemian late Palaeozoic basins, northern Czechia	Czechia	Stephanian B	Gzhelian+Kasimovian	Gzhelian+Kasimovian	307	298.9	42	302.95	8.1
Elonichthys sp.	Elonichthys	genus	Necichy	50.385556	13.812778	freshwater	Msec Member, Slany Formation	Slany Formation	Central and West Bohemian late Palaeozoic basins, northern Czechia	Czechia	Stephanian B	Gzhelian+Kasimovian	Gzhelian+Kasimovian	307	298.9	42	302.95	8.1
Elonichthys sp.	Elonichthys	genus	Libechov	50.408056	14.446667	freshwater	Msec Member, Slany Formation	Slany Formation	Central and West Bohemian late Palaeozoic basins, northern Czechia	Czechia	Stephanian B	Gzhelian+Kasimovian	Gzhelian+Kasimovian	307	298.9	42	302.95	8.1
Elonichthys sp.	Elonichthys	genus	Lo-6	50.246389	14.019444	freshwater	Msec Member, Slany Formation	Slany Formation	Central and West Bohemian late Palaeozoic basins, northern Czechia	Czechia	Stephanian B	Gzhelian+Kasimovian	Gzhelian+Kasimovian	307	298.9	42	302.95	8.1
Sphaerolepis kounoviensis	Sphaerolepis	species	Dolni Bousov	50.438056	15.128056	freshwater	Msec Member, Slany Formation	Slany Formation	Central and West Bohemian late Palaeozoic basins, northern Czechia	Czechia	Stephanian B	Gzhelian+Kasimovian	Gzhelian+Kasimovian	307	298.9	42	302.95	8.1
Elonichthys krejcii	Elonichthys	species	Malesice, Plzen District	49.770763	13.296153	freshwater	Msec Member, Slany Formation	Slany Formation	Central and West Bohemian late Palaeozoic basins, northern Czechia	Czechia	Stephanian B	Gzhelian+Kasimovian	Gzhelian+Kasimovian	307	298.9	42	302.95	8.1
Elonichthys sphaerosideritarum	Elonichthys	species	Zilov, Plzen District	49.843611	13.321667	freshwater	Msec Member, Slany Formation	Slany Formation	Central and West Bohemian late Palaeozoic basins, northern Czechia	Czechia	Stephanian B	Gzhelian+Kasimovian	Gzhelian+Kasimovian	307	298.9	42	302.95	8.1
Elonichthys sp.	Elonichthys	genus	Trebichovice	50.513409	14.426268	freshwater	Msec Member, Slany Formation	Slany Formation	Central and West Bohemian late Palaeozoic basins, northern Czechia	Czechia	Stephanian B	Gzhelian+Kasimovian	Gzhelian+Kasimovian	307	298.9	42	302.95	8.1
Spinarichthys dispersus	Spinarichthys	species	Uherce	49.696389	13.215278	freshwater	Msec Member, Slany Formation	Slany Formation	Central and West Bohemian late Palaeozoic basins, northern Czechia	Czechia	Stephanian B	Gzhelian+Kasimovian	Gzhelian+Kasimovian	307	298.9	42	302.95	8.1
Elonichthys sp.	Elonichthys	genus	Uherce	49.696389	13.215278	freshwater	Msec Member, Slany Formation	Slany Formation	Central and West Bohemian late Palaeozoic basins, northern Czechia	Czechia	Stephanian B	Gzhelian+Kasimovian	Gzhelian+Kasimovian	307	298.9	42	302.95	8.1
Sphaerolepis kounoviensis	Sphaerolepis	species	Uherce	49.696389	13.215278	freshwater	Msec Member, Slany Formation	Slany Formation	Central and West Bohemian late Palaeozoic basins, northern Czechia	Czechia	Stephanian B	Gzhelian+Kasimovian	Gzhelian+Kasimovian	307	298.9	42	302.95	8.1
Elonichthys sp.	Elonichthys	genus	Semcice	50.366667	15	freshwater	Syrenov Formation, Lower	Syrenov Formation	Krkono se Piedmont Basin, Bohemian Massif	Czechia	Stephanian B	Gzhelian+Kasimovian	Gzhelian+Kasimovian	307	298.9	42	302.95	8.1
Elonichthys sp.	Elonichthys	genus	Semcice	50.366667	15	freshwater	Black Shale horizon, Syrenov Formation	Syrenov Formation	Krkono se Piedmont Basin, Bohemian Massif	Czechia	Stephanian B	Gzhelian+Kasimovian	Gzhelian+Kasimovian	307	298.9	42	302.95	8.1
Elonichthys sp.	Elonichthys	genus	Vsen	50.566667	15.116667	freshwater	Black Shale horizon, Syrenov Formation	Syrenov Formation	Krkono se Piedmont Basin, Bohemian Massif	Czechia	Stephanian B	Gzhelian+Kasimovian	Gzhelian+Kasimovian	307	298.9	42	302.95	8.1
Acrolepis gigas	Acrolepis	genus	Semcice	50.366667	15	freshwater	Black Shale horizon, Syrenov Formation	Syrenov Formation	Krkono se Piedmont Basin, Bohemian Massif	Czechia	Stephanian B	Gzhelian+Kasimovian	Gzhelian+Kasimovian	307	298.9	42	302.95	8.1
Zaborichthys fragmentalis	Zaborichthys	species	Semcice	50.366667	15	freshwater	Black Shale horizon, Syrenov Formation	Syrenov Formation	Krkono se Piedmont Basin, Bohemian Massif	Czechia	Stephanian B	Gzhelian+Kasimovian	Gzhelian+Kasimovian	307	298.9	42	302.95	8.1
Progyrolepis speciosus	Progyrolepis	species	Semcice	50.366667	15	freshwater	Syrenov Formation, Lower	Syrenov Formation	Krkono se Piedmont Basin, Bohemian Massif	Czechia	Stephanian B	Gzhelian+Kasimovian	Gzhelian+Kasimovian	307	298.9	42	302.95	8.1
Progyrolepis speciosus	Progyrolepis	species	Dolni Bousov	50.438056	15.128056		Syrenov Formation, Upper	Syrenov Formation	Central and West Bohemian late Palaeozoic basins, Czechia	Czechia	Stephanian B	Gzhelian+Kasimovian	Gzhelian+Kasimovian	307	298.9	42	302.95	8.1
Sphaerolepis kounoviensis	Sphaerolepis	species	Dolni Bousov	50.438056	15.128056	freshwater	Syrenov Formation, Lower	Syrenov Formation	Krkono se Piedmont Basin, Bohemian Massif	Czechia	Stephanian B	Gzhelian+Kasimovian	Gzhelian+Kasimovian	307	298.9	42	302.95	8.1
Sphaerolepis kounoviensis	Sphaerolepis	species	Dolni Bousov	50.438056	15.128056	freshwater	Syrenov Formation, Upper	Syrenov Formation	Central and West Bohemian late Palaeozoic basins, Czechia	Czechia	Stephanian B	Gzhelian+Kasimovian	Gzhelian+Kasimovian	307	298.9	42	302.95	8.1
Elonichthys sp.	Elonichthys	genus	Dolni Bousov	50.438056	15.128056	freshwater	Syrenov Formation, Upper	Syrenov Formation	Central and West Bohemian late Palaeozoic basins, Czechia	Czechia	Stephanian B	Gzhelian+Kasimovian	Gzhelian+Kasimovian	307	298.9	42	302.95	8.1
Elonichthys sphaerosideritarum	Elonichthys	species	Dolni Bousov	50.438056	15.128056	freshwater	Syrenov Formation, Upper	Syrenov Formation	Central and West Bohemian late Palaeozoic basins, Czechia	Czechia	Stephanian B	Gzhelian+Kasimovian	Gzhelian+Kasimovian	307	298.9	42	302.95	8.1
Bourbonnella fourrieri	Bourbonnella	species	Forthiaux Quarry, Sanvigne-les-Mines	46.6661	4.2944	freshwater	Upper Seams Formation (Assise des Carrieres)	Upper Seams Formation	Saone et Loire, France	France	Stephanian B	Gzhelian+Kasimovian	Gzhelian+Kasimovian	307	298.9	42	302.95	8.1
Amphicentrum jurgenai	Amphicentrum	species	Kinney Brick Quarry	35.000942	-106.337884	brackish	Wild Cow Formation(?), Medera Group (?Tinajas Member, Atrasado Formation)	Atrasado Formation	New Mexico, USA	USA	middle Missourian	Gzhelian+Kasimovian	Gzhelian+Kasimovian	307	298.9	42	302.95	8.1
Bourbonnella sp. indet.	Bourbonnella	indeterminate	Kinney Brick Quarry	35.000942	-106.337884	brackish	Wild Cow Formation(?), Medera Group (?Tinajas Member, Atrasado Formation)	Atrasado Formation	New Mexico, USA	USA	middle Missourian	Gzhelian+Kasimovian	Gzhelian+Kasimovian	307	298.9	42	302.95	8.1
Illiniichthys sp.	Illiniichthys	genus	Kinney Brick Quarry	35.000942	-106.337884	brackish	Wild Cow Formation(?), Medera Group (?Tinajas Member, Atrasado Formation)	Atrasado Formation	New Mexico, USA	USA	middle Missourian	Gzhelian+Kasimovian	Gzhelian+Kasimovian	307	298.9	42	302.95	8.1
Platysomus schultzei	Platysomus	species	Kinney Brick Quarry	35.000942	-106.337884	brackish	Wild Cow Formation(?), Medera Group (?Tinajas Member, Atrasado Formation)	Atrasado Formation	New Mexico, USA	USA	middle Missourian	Gzhelian+Kasimovian	Gzhelian+Kasimovian	307	298.9	42	302.95	8.1
Platysomus sp.	Platysomus	genus	Kinney Brick Quarry	35.000942	-106.337884	brackish	Wild Cow Formation(?), Medera Group (?Tinajas Member, Atrasado Formation)	Atrasado Formation	New Mexico, USA	USA	middle Missourian	Gzhelian+Kasimovian	Gzhelian+Kasimovian	307	298.9	42	302.95	8.1
Pyritocephalus lowneyae	Pyritocephalis	species	Kinney Brick Quarry	35.000942	-106.337884	brackish	Wild Cow Formation(?), Medera Group (?Tinajas Member, Atrasado Formation)	Atrasado Formation	New Mexico, USA	USA	middle Missourian	Gzhelian+Kasimovian	Gzhelian+Kasimovian	307	298.9	42	302.95	8.1
Schizolepis manzanitaensis	Schizolepis	species	Kinney Brick Quarry	35.000942	-106.337884	brackish	Wild Cow Formation(?), Medera Group (?Tinajas Member, Atrasado Formation)	Atrasado Formation	New Mexico, USA	USA	middle Missourian	Gzhelian+Kasimovian	Gzhelian+Kasimovian	307	298.9	42	302.95	8.1
Tanyrhinichthys mcallisteri	Tanyrhinichthyes	species	Kinney Brick Quarry	35.000942	-106.337884	brackish	Wild Cow Formation(?), Medera Group (?Tinajas Member, Atrasado Formation)	Atrasado Formation	New Mexico, USA	USA	middle Missourian	Gzhelian+Kasimovian	Gzhelian+Kasimovian	307	298.9	42	302.95	8.1
Palaeoniscoidea indet.	Palaeoniscoidea	indeterminate	Kahn Quarry	NA	NA	freshwater	lower Flowerpot Shale Member, San Angelo Formation, Peae River Group	San Angelo Formation	Knox County, Texas, USA	USA		Kungurian	Wordian+Roadian	283.5	265.1	46	274.3	18.4
Palaeoniscoidea indet.	Palaeoniscoidea	indeterminate	Little Croton Creek	NA	NA	freshwater	San Angelo Formation, Pease River Group	San Angelo Formation	Knox County, Texas, USA	USA		Kungurian	Wordian+Roadian	283.5	265.1	46	274.3	18.4
Brachydegma caelatum	Brachydegma	species	Indian Creek	33.76675797	-99.2564621	freshwater	Clear Fork Formation (formerly Arroyo Formation)	Clear Fork Formation	Texas, USA	USA		Kungurian	Kungurian	283.5	272.95	46	278.225	10.55
Brachydegma caelatum	Brachydegma	species	Coffee Creek	33.7667	-99.2167	freshwater	Clear Fork Formation (formerly Arroyo Formation)	Clear Fork Formation	Texas, USA	USA		Kungurian	Kungurian	283.5	272.95	46	278.225	10.55
Brachydegma caelatum	Brachydegma	indeterminate	South Grandfield	34.2306677	-98.6874219	freshwater	Hennessey Formation	Hennessey Formation	Tillman County, Oklahoma, USA	USA		Kungurian	Kungurian	283.5	272.95	46	278.225	10.55
Grandfieldia callilepidota	Grandfieldia	species	South Grandfield	34.2306677	-98.6874219	freshwater	Hennessey Formation	Hennessey Formation	Tillman County, Oklahoma, USA	USA		Kungurian	Kungurian	283.5	272.95	46	278.225	10.55
Palaeoniscoidea indet.	Palaeoniscoidea	indeterminate	South Grandfield	34.2306677	-98.6874219	freshwater	Hennessey Formation	Hennessey Formation	Tillman County, Oklahoma, USA	USA		Kungurian	Kungurian	283.5	272.95	46	278.225	10.55
Eigilia nielseni	Eigilia	species	Akkolka River	47.5	85.2	marine	Kempir Formation, Kysylkiin Horizon, Kenderlyk (Kendyrlik) Basin, Zaisan Depression	Kempir Formation	East Kazakhstan	Kazakhstan		Kungurian	Kungurian	283.5	272.95	46	278.225	10.55
Gardinerpiscis akkolkensis	Gardinerpiscis	species	Akkolka River	47.5	85.2	marine	Kempir Formation, Kysylkiin Horizon, Kenderlyk (Kendyrlik) Basin, Zaisan Depression	Kempir Formation	East Kazakhstan	Kazakhstan		Kungurian	Kungurian	283.5	272.95	46	278.225	10.55
Tchekardichthys sharovi	Tchekardichthys	species	Krasnaya Gorka, Chekarda	52.318333	53.647222	marine	Koshelevskaya Formation	Koshelevskaya Formation	Perm, Russia	Russia	Irenian	Kungurian	Kungurian	283.5	272.95	46	278.225	10.55
Lawnia taylorensis	Lawnia	species	near Lake Kemp Dam	33.7598	-99.1509	brackish	Lueders Formation, Maybelle Aa2 Limestone Member	Lueders Formation	Baylor County, Texas, USA	USA		Kungurian	Kungurian	283.5	272.95	46	278.225	10.55
Luederia kempi	Luederia	species	near Lake Kemp Dam	33.7598	-99.1509	brackish	Lueders Formation, Maybelle Aa2 Limestone Member	Lueders Formation	Baylor County, Texas, USA	USA		Kungurian	Kungurian	283.5	272.95	46	278.225	10.55
Schaefferichthys leudersensis	Schaefferichthys	species	near Lake Kemp Dam	33.7598	-99.1509	brackish	Lueders Formation, Maybelle Aa2 Limestone Member	Lueders Formation	Baylor County, Texas, USA	USA		Kungurian	Kungurian	283.5	272.95	46	278.225	10.55
Platysomidae indet.	Platysomidae	genus	Detten No. 1 Well	34.9389	-102.4042	marine	lower San Andres Formation	San Andres Formation	Deaf Smith County, Texas, USA	USA		Kungurian	Kungurian	283.5	272.95	46	278.225	10.55
Lawnia cf. taylorensis	Lawnia	species	Taylor County site 7	32.31	-99.88	brackish	Vale Formation	Vale Formation	Texas, USA	USA		Kungurian	Kungurian	283.5	272.95	46	278.225	10.55
Eigilia nielseni	Eigilia	species	Karaungur River	47.3	85.6	marine	Verka Formation, Kenderlyk (Kendyrlik) Basin, Zaisan Depression	Verka Formation	East Kazakhstan	Kazakhstan		Kungurian	Kungurian	283.5	272.95	46	278.225	10.55
Meemannia eos	Meemannia	species	Qujing	25.51	103.78	marine	Xitun Formation, Qujing	Xitun Formation	East Yunnan, China	China		Pragian+Lochkovian	Pragian+Lochkovian	419.2	407.6	30	413.4	11.6
Haplolepis sp.	Haplolepis	genus	Mazon Creek	41.34	-88.385	brackish	Francis Creek Shale Group, Carbondale Formation	Carbondale Formation	Illinois	USA	Westphalian D	Moscovian	Moscovian	315.2	307	40	311.1	8.2
Pyritocephalus sp.	Pyritocephalus	genus	Mazon Creek	41.34	-88.385	brackish	Francis Creek Shale Group, Carbondale Formation	Carbondale Formation	Illinois	USA	Westphalian D	Moscovian	Moscovian	315.2	307	40	311.1	8.2
Elonichthys wolffi	Elonichthys	species	Mazon Creek	41.34	-88.385	brackish	Francis Creek Shale Group, Carbondale Formation	Carbondale Formation	Illinois	USA	Westphalian D	Moscovian	Moscovian	315.2	307	40	311.1	8.2
Elonichthys wolffi	Elonichthys	species	Pit 1	41.44	-87.98	brackish	Francis Creek Shale Group, Carbondale Formation	Carbondale Formation	Illinois	USA	Westphalian D	Moscovian	Moscovian	315.2	307	40	311.1	8.2
Elonichthys wolffi	Elonichthys	species	Pit 11	41.2166667	-88.2083333	brackish	Francis Creek Shale Group, Carbondale Formation	Carbondale Formation	Illinois	USA	Westphalian D	Moscovian	Moscovian	315.2	307	40	311.1	8.2
Elonichthys peltigerus	Elonichthys	species	Mazon Creek	41.34	-88.385	brackish	Francis Creek Shale Group, Carbondale Formation	Carbondale Formation	Illinois	USA	Westphalian D	Moscovian	Moscovian	315.2	307	40	311.1	8.2
Elonichthys peltigerus	Elonichthys	species	Pit 1	41.44	-87.98	brackish	Francis Creek Shale Group, Carbondale Formation	Carbondale Formation	Illinois	USA	Westphalian D	Moscovian	Moscovian	315.2	307	40	311.1	8.2
Elonichthys peltigerus	Elonichthys	species	Pit 7	41.44	-87.98	brackish	Francis Creek Shale Group, Carbondale Formation	Carbondale Formation	Illinois	USA	Westphalian D	Moscovian	Moscovian	315.2	307	40	311.1	8.2
Elonichthys peltigerus	Elonichthys	species	Pit 6	41.44	-87.98	brackish	Francis Creek Shale Group, Carbondale Formation	Carbondale Formation	Illinois	USA	Westphalian D	Moscovian	Moscovian	315.2	307	40	311.1	8.2
Elonichthys peltigerus	Elonichthys	species	Pit 11	41.2166667	-88.2083333	brackish	Francis Creek Shale Group, Carbondale Formation	Carbondale Formation	Illinois	USA	Westphalian D	Moscovian	Moscovian	315.2	307	40	311.1	8.2
Elonichthys peltigerus	Elonichthys	species	Pit 13	41.44	-87.98	brackish	Francis Creek Shale Group, Carbondale Formation	Carbondale Formation	Illinois	USA	Westphalian D	Moscovian	Moscovian	315.2	307	40	311.1	8.2
Elonichthys remotus	Elonichthys	species	Pit 11	41.2166667	-88.2083333	brackish	Francis Creek Shale Group, Carbondale Formation	Carbondale Formation	Kankakee County, Illinois	USA	Westphalian D	Moscovian	Moscovian	315.2	307	40	311.1	8.2
Elonichthys hypsilepis	Elonichthys	species	Mazon Creek	41.34	-88.385	brackish	Francis Creek Shale Group, Carbondale Formation	Carbondale Formation	Illinois	USA	Westphalian D	Moscovian	Moscovian	315.2	307	40	311.1	8.2
Elonichthys hypsilepis	Elonichthys	species	Pit 6	41.44	-87.98	brackish	Francis Creek Shale Group, Carbondale Formation	Carbondale Formation	Illinois	USA	Westphalian D	Moscovian	Moscovian	315.2	307	40	311.1	8.2
Elonichthys hypsilepis	Elonichthys	species	Pit 11	41.2166667	-88.2083333	brackish	Francis Creek Shale Group, Carbondale Formation	Carbondale Formation	Illinois	USA	Westphalian D	Moscovian	Moscovian	315.2	307	40	311.1	8.2
Illiniichthys cozarti	Illinichthys	species	Braidwood	41.271944	-88.218333	brackish	Francis Creek Shale Group, Carbondale Formation	Carbondale Formation	Will County, Illinois	USA	Westphalian D	Moscovian	Moscovian	315.2	307	40	311.1	8.2
Illiniichthys cozarti	Illinichthys	species	Mazon Creek	41.34	-88.385	brackish	Francis Creek Shale Group, Carbondale Formation	Carbondale Formation	Illinois	USA	Westphalian D	Moscovian	Moscovian	315.2	307	40	311.1	8.2
Nozamichthys contorta	Nozamichthys	species	Mazon Creek	41.34	-88.385	brackish	Francis Creek Shale Group, Carbondale Formation	Carbondale Formation	Illinois	USA	Westphalian D	Moscovian	Moscovian	315.2	307	40	311.1	8.2
Platysomus orbicularis	Platysomus	species	Mazon Creek	41.34	-88.385	brackish	Francis Creek Shale Group, Carbondale Formation	Carbondale Formation		USA	Westphalian D	Moscovian	Moscovian	315.2	307	40	311.1	8.2
Elonichthys disjunctus	Elonichthys	species	Mazon Creek	41.34	-88.385	brackish	Francis Creek Shale Group, Carbondale Formation	Carbondale Formation		USA	Westphalian D	Moscovian	Moscovian	315.2	307	40	311.1	8.2
Elonichthys perpennatus	Elonichthys	species	Pit 11	41.2166667	-88.2083333	marine	Francis Creek Shale Group, Carbondale Formation	Carbondale Formation	Will County, Illinois, USA	USA		Moscovian	Moscovian	315.2	307	40	311.1	8.2
Elonichthys perpennatus	Elonichthys	species	Mazon Creek	41.34	-88.385	brackish	Francis Creek Shale Group, Carbondale Formation	Carbondale Formation		USA	Westphalian D	Moscovian	Moscovian	315.2	307	40	311.1	8.2
palaeoniscoid		indeterminate	Bethel Quarry	31.94837	-85.997048		Carbondale Formation, Des Moines series	Carbondale Formation	Alabama, USA	USA	Westphalian lower D	Moscovian	Moscovian	315.2	307	40	311.1	8.2
Platysomus circularis	Platysomus	species	Mazon Creek	41.34	-88.385	brackish	Francis Creek Shale Group, Carbondale Formation	Carbondale Formation	Illinois	USA	Westphalian D	Moscovian	Moscovian	315.2	307	40	311.1	8.2
Eurynotus crenatus	Eurynotus	species	Niddrie (Blue Coal)	55.931944	-3.114444		Blue Coal Shale (correlated with Blue Coal, Somerset, in BGS), Farrington Member, Grovesend Formation	Grovesend Formation	Edinburgh, Scotland	Scotland	Asturian	Moscovian	Moscovian	315.2	307	40	311.1	8.2
Rhadinichthys carinatus	Rhadinichthys	species	Niddrie (Blue Coal)	55.931944	-3.114444		beside Blue Coal Shale (correlated with Blue Coal, Somerset, in BGS), Farrington Member, Grovesend Formation	Grovesend Formation	Edinburgh, Scotland	Scotland	Asturian	Moscovian	Moscovian	315.2	307	40	311.1	8.2
Rhadinichthys sp.	Rhadinichthys	genus	Niddrie (Blue Coal)	55.931944	-3.114444		Blue Coal Shale (correlated with Blue Coal, Somerset, in BGS), Farrington Member, Grovesend Formation	Grovesend Formation	Edinburgh, Scotland	Scotland	Asturian	Moscovian	Moscovian	315.2	307	40	311.1	8.2
Pyritocephalus sculptus	Pyritocephalus	species	Nyrany	49.711667	13.211944	freshwater	Nyrany Member, Kladno Formation	Kladno Formation	Nyrany, Plzen basin, Czechia	Czechia	Westphalian D (Asturian)-Cantabrian (Stamberg 2006), but Nyrany Member is just Westpalian D (Stamberg and Zajic, 2008)	Moscovian	Moscovian	315.2	307	40	311.1	8.2
Sceletophorus biserialis	Sceletophorus	species	Tremosna, Plzen District	49.815833	13.395	freshwater	Nyrany Member, Kladno Formation	Kladno Formation	Nyrany, Plzen basin, Czechia	Czechia	Westphalian D (Asturian)-Cantabrian (Stamberg 2006), but Nyrany Member is just Westpalian D (Stamberg and Zajic, 2008)	Moscovian	Moscovian	315.2	307	40	311.1	8.2
Sceletophorus verrucosus	Sceletophorus	species	Nyrany	49.711667	13.211944	freshwater	Nyrany Member, Kladno Formation	Kladno Formation	Nyrany, Plzen basin, Czechia	Czechia	Westphalian D (Asturian)-Cantabrian (Stamberg 2006), but Nyrany Member is just Westpalian D (Stamberg and Zajic, 2008)	Moscovian	Moscovian	315.2	307	40	311.1	8.2
Sceletophorus verrucosus	Sceletophorus	species	Tremosna, Plzen District	49.815833	13.395	freshwater	Nyrany Member, Kladno Formation	Kladno Formation	Nyrany, Plzen basin, Czechia	Czechia	Westphalian D (Asturian)-Cantabrian (Stamberg 2006), but Nyrany Member is just Westpalian D (Stamberg and Zajic, 2008)	Moscovian	Moscovian	315.2	307	40	311.1	8.2
Spinarichthys dispersus	Spinarichthys	species	Nyrany	49.711667	13.211944	freshwater	Nyrany Member, Kladno Formation	Kladno Formation	Nyrany, Plzen basin, Czechia	Czechia	Westphalian D (Asturian)-Cantabrian (Stamberg 2006), but Nyrany Member is just Westpalian D (Stamberg and Zajic, 2008)	Moscovian	Moscovian	315.2	307	40	311.1	8.2
Acrolepis gigas	Acrolepis	species	Lubea	49.773056	16.209444	freshwater	Lubea Coal Seams, Upper Radnice Member	Kladno Formation	Central and West Bohemian late Palaeozoic basins	Czechia	Westphalian C (latest) (Stamberg and Zajic, 2008)	Moscovian	Moscovian	315.2	307	40	311.1	8.2
Palaeoniscum sp.	Palaeoniscum	genus	Sydney Coal Field	46.29	-60.2667	freshwater	Coal Measures, assumed to be Morien Group based on this being the only other deposit yielding Chordata (and Osteichthyes fossils)	Morien Group	Nova Scotia	Canada	Westphalian C-D	Moscovian	Moscovian	315.2	307	40	311.1	8.2
Amblypterus sp.	Amblypterus	genus	Sydney Coal Field	46.29	-60.2667	freshwater	Coal Measures, assumed to be Morien Group based on this being the only other deposit yielding Chordata (and Osteichthyes fossils)	Morien Group	Nova Scotia	Canada	Westphalian C-D	Moscovian	Moscovian	315.2	307	40	311.1	8.2
Elonichthys sp.	Elonichthys	genus	Sydney Coal Field	46.29	-60.2667	freshwater	Coal Measures, assumed to be Morien Group based on this being the only other deposit yielding Chordata (and Osteichthyes fossils)	Morien Group	Nova Scotia	Canada	Westphalian C-D	Moscovian	Moscovian	315.2	307	40	311.1	8.2
Amphicentrum granulosum	Amphicentrum	species	Longton	52.9877	-2.1327	brackish	Coal Measures (Pennine Coal Measures Group), Rowhurst Coal, Pennine Middle Coal Measures Formation	Pennine Middle Coal Measures Formation	Staffordshire, England	England	Bolsovian	Moscovian	Moscovian	315.2	307	40	311.1	8.2
Parahaplolepis anglica	Parahaplolepis	species	Longton	52.9877	-2.1327	brackish	Coal Measures (Pennine Coal Measures Group), Rowhurst Coal, Pennine Middle Coal Measures Formation	Pennine Middle Coal Measures Formation	Staffordshire, England	England	Bolsovian	Moscovian	Moscovian	315.2	307	40	311.1	8.2
Amphicentrum crassum	Amphicentrum	species	Fenton	52.9977	-2.1578	brackish	Knowles (or Winghay) Ironstone Shale, Pennine Middle Coal Measures Formation	Pennine Middle Coal Measures Formation	Staffordshire, England	England	Bolsovian	Moscovian	Moscovian	315.2	307	40	311.1	8.2
Amphicentrum granulosum	Amphicentrum	species	Fenton	52.9977	-2.1578	brackish	Knowles (or Winghay) Ironstone Shale, Pennine Middle Coal Measures Formation	Pennine Middle Coal Measures Formation	Staffordshire, England	England	Bolsovian	Moscovian	Moscovian	315.2	307	40	311.1	8.2
Elonichthys semistriatus	Elonichthys	species	Longton	52.9877	-2.1327	brackish	Knowles (or Winghay) Ironstone Shale, Pennine Middle Coal Measures Formation	Pennine Middle Coal Measures Formation	Staffordshire	England	Bolsovian	Moscovian	Moscovian	315.2	307	40	311.1	8.2
Elonichthys semistriatus	Elonichthys	species	Fenton	52.9977	-2.1578	brackish	Knowles (or Winghay) Ironstone Shale, Pennine Middle Coal Measures Formation	Pennine Middle Coal Measures Formation	Staffordshire, England	England	Bolsovian	Moscovian	Moscovian	315.2	307	40	311.1	8.2
Mesolepis micropterus	Mesolepis	species	Fenton	52.9977	-2.1578	brackish	Knowles (or Winghay) Ironstone Shale, Pennine Middle Coal Measures Formation	Pennine Middle Coal Measures Formation	Staffordshire, England	England	Bolsovian	Moscovian	Moscovian	315.2	307	40	311.1	8.2
Mesolepis scalaris	Mesolepis	species	Fenton	52.9977	-2.1578	brackish	Knowles (or Winghay) Ironstone Shale, Pennine Middle Coal Measures Formation	Pennine Middle Coal Measures Formation	Staffordshire, England	England	Bolsovian	Moscovian	Moscovian	315.2	307	40	311.1	8.2
Mesolepis sp.	Mesolepis	genus	Fenton	52.9977	-2.1578	brackish	Knowles (or Winghay) Ironstone Shale, Pennine Middle Coal Measures Formation	Pennine Middle Coal Measures Formation	Staffordshire, England	England	Bolsovian	Moscovian	Moscovian	315.2	307	40	311.1	8.2
Mesolepis wardi	Mesolepis	species	Fenton	52.9977	-2.1578	brackish	Knowles (or Winghay) Ironstone Shale, Pennine Middle Coal Measures Formation	Pennine Middle Coal Measures Formation	Staffordshire, England	England	Bolsovian	Moscovian	Moscovian	315.2	307	40	311.1	8.2
Platysomus parvulus	Platysomus	species	Fenton	52.9977	-2.1578	brackish	Knowles (or Winghay) Ironstone Shale, Pennine Middle Coal Measures Formation	Pennine Middle Coal Measures Formation	Staffordshire	England		Moscovian	Moscovian	315.2	307	40	311.1	8.2
Platysomus parvulus	Platysomus	species	Fenton	52.9977	-2.1578	brackish	Knowles (or Winghay) Ironstone Shale, Pennine Middle Coal Measures Formation	Pennine Middle Coal Measures Formation	Staffordshire, England	England	Bolsovian	Moscovian	Moscovian	315.2	307	40	311.1	8.2
Platysomus parvulus	Platysomus	species	Longton	52.9877	-2.1327	brackish	Knowles (or Winghay) Ironstone Shale, Pennine Middle Coal Measures Formation	Pennine Middle Coal Measures Formation	Staffordshire	England	Bolsovian	Moscovian	Moscovian	315.2	307	40	311.1	8.2
Platysomus sp.	Platysomus	genus	Fenton	52.9977	-2.1578	brackish	Knowles (or Winghay) Ironstone Shale, Pennine Middle Coal Measures Formation	Pennine Middle Coal Measures Formation	Staffordshire, England	England	Bolsovian	Moscovian	Moscovian	315.2	307	40	311.1	8.2
Rhadinichthys macrodon	Rhadinichthys	species	Longton	52.9877	-2.1327	brackish	Knowles (or Winghay) Ironstone Shale, Pennine Middle Coal Measures Formation	Pennine Middle Coal Measures Formation	Staffordshire	England	Bolsovian	Moscovian	Moscovian	315.2	307	40	311.1	8.2
Elonichthys egertoni	Elonichthys	species	Fenton	52.9977	-2.1578	brackish	Knowles (or Winghay) Ironstone Shale, Pennine Middle Coal Measures Formation	Pennine Middle Coal Measures Formation	Staffordshire, England	England	Bolsovian	Moscovian	Moscovian	315.2	307	40	311.1	8.2
Elonichthys oblongus	Elonichthys	species	Fenton	52.9977	-2.1578	brackish	Knowles (or Winghay) Ironstone Shale, Pennine Middle Coal Measures Formation	Pennine Middle Coal Measures Formation	Staffordshire, England	England	Bolsovian	Moscovian	Moscovian	315.2	307	40	311.1	8.2
Mesolepis scalaris	Mesolepis	species	Longton	52.9877	-2.1327	brackish	Coal Measures (Pennine Coal Measures Group), Rowhurst Coal, Pennine Middle Coal Measures Formation	Pennine Middle Coal Measures Formation	Staffordshire, England	England	Bolsovian	Moscovian	Moscovian	315.2	307	40	311.1	8.2
Palaeoniscidae		indeterminate	Longton	52.9877	-2.1327	brackish	Coal Measures (Pennine Coal Measures Group), Rowhurst Coal, Pennine Middle Coal Measures Formation	Pennine Middle Coal Measures Formation	Staffordshire, England	England	Bolsovian	Moscovian	Moscovian	315.2	307	40	311.1	8.2
Rhadinichthys wardi	Rhadinichthys	species	Longton	52.9877	-2.1327	brackish	Coal Measures (Pennine Coal Measures Group), Rowhurst Coal, Pennine Middle Coal Measures Formation	Pennine Middle Coal Measures Formation	Staffordshire, England	England	Bolsovian	Moscovian	Moscovian	315.2	307	40	311.1	8.2
Amphicentrum granulosum	Amphicentrum	species	Longton	52.9877	-2.1327	brackish	Knowles (or Winghay) Ironstone Shale, Pennine Middle Coal Measures Formation	Pennine Middle Coal Measures Formation	Staffordshire	England	Bolsovian	Moscovian	Moscovian	315.2	307	40	311.1	8.2
palaeoniscid		indeterminate	Longton	52.9877	-2.1327	brackish	Knowles (or Winghay) Ironstone Shale, Pennine Middle Coal Measures Formation	Pennine Middle Coal Measures Formation	Staffordshire	England	Bolsovian	Moscovian	Moscovian	315.2	307	40	311.1	8.2
Trawdenia planti	Trawdenia	species	Collyhurst	53.496703	-2.217846	brackish	Upper Coal Measures (Pennine Upper Coal Formation?, Pennine Coal Measures Group)	Pennine Upper Coal Measures Formation	Lancashire, England	England	Westphalian A (Langsettian)	Moscovian	Moscovian	315.2	307	40	311.1	8.2
Amphicentrum granulosum	Amphicentrum	species	Collyhurst	53.496703	-2.217846	brackish	Upper Coal Measures (Pennine Upper Coal Formation?, Pennine Coal Measures Group)	Pennine Upper Coal Measures Formation	Lancashire	England	Bolsovian-Asturian	Moscovian	Moscovian	315.2	307	40	311.1	8.2
Elonichthys caudalis	Elonichthys	species	Fenton	52.9977	-2.1578	brackish	Rag Mine Ironstone	Pennine Upper Coal Measures Formation	Staffordshire, England	England	Bolsovian	Moscovian	Moscovian	315.2	307	40	311.1	8.2
Elonichthys egertoni	Elonichthys	species	Collyhurst	53.496703	-2.217846	brackish	Upper Coal Measures (Pennine Upper Coal Formation?, Pennine Coal Measures Group)	Pennine Upper Coal Measures Formation	Lancashire	England	Bolsovian-Asturian	Moscovian	Moscovian	315.2	307	40	311.1	8.2
Mesolepis scalaris	Mesolepis	species	Collyhurst	53.496703	-2.217846	brackish	Upper Coal Measures (Pennine Upper Coal Formation?, Pennine Coal Measures Group)	Pennine Upper Coal Measures Formation	Lancashire	England	Bolsovian-Asturian	Moscovian	Moscovian	315.2	307	40	311.1	8.2
palaeoniscid		indeterminate	Collyhurst	53.496703	-2.217846	brackish	Upper Coal Measures (Pennine Upper Coal Formation?, Pennine Coal Measures Group)	Pennine Upper Coal Measures Formation	Lancashire, England	England		Moscovian	Moscovian	315.2	307	40	311.1	8.2
Platysomus parvulus	Platysomus	species	Collyhurst	53.496703	-2.217846	brackish	Upper Coal Measures (Pennine Upper Coal Formation?, Pennine Coal Measures Group)	Pennine Upper Coal Measures Formation	Lancashire	England	Bolsovian-Asturian	Moscovian	Moscovian	315.2	307	40	311.1	8.2
Rhadinichthys wardi	Rhadinichthys	species	Collyhurst	53.496703	-2.217846	brackish	Upper Coal Measures (Pennine Upper Coal Formation?, Pennine Coal Measures Group)	Pennine Upper Coal Measures Formation	Lancashire	England	Bolsovian-Asturian	Moscovian	Moscovian	315.2	307	40	311.1	8.2
Rhadinichthys carinatus	Rhadinichthys	species	Airdrie	55.86	-3.98	brackish	Upper Coal Measures, Scottish Coal Measures Group	Scottish Upper Coal Measures Formation	Lanarkshire, Scotland	Scotland	Pennsylvanian	Moscovian	Moscovian	315.2	307	40	311.1	8.2
Amphicentrum granulosum	Amphicentrum	species	Airdrie	55.86	-3.98	brackish	Upper Coal Measures, Scottish Coal Measures Group	Scottish Upper Coal Measures Formation	Lanarkshire, Scotland	Scotland	Langsettian-Bolsovian	Moscovian	Moscovian	315.2	307	40	311.1	8.2
Platysomus forsteri	Platysomus	species	Airdrie	55.86	-3.98	brackish	Upper Coal Measures, Scottish Coal Measures Group	Scottish Upper Coal Measures Formation	Lanarkshire, Scotland	Scotland	Langsettian-Bolsovian	Moscovian	Moscovian	315.2	307	40	311.1	8.2
Haplolepis (Eurylepis)		species	Yellow Creek	40.57	-80.67	freshwater	base of the Upper Freeport coal, Allegheny Group	Upper Freeport Coal Bed	Jefferson County, Ohio	USA	Pennsylvanian, Westphalian D	Moscovian	Moscovian	315.2	307	40	311.1	8.2
Haplolepis corrugata	Haplolepis	species	Yellow Creek	40.57	-80.67	freshwater	base of the Upper Freeport coal, Allegheny Group	Upper Freeport Coal Bed	Jefferson County, Ohio	USA	Pennsylvanian, Westphalian D	Moscovian	Moscovian	315.2	307	40	311.1	8.2
Microhaplolepis ovoidea	Microhaplolepis	species	Yellow Creek	40.57	-80.67	freshwater	base of the Upper Freeport coal, Allegheny Group	Upper Freeport Coal Bed	Jefferson County, Ohio	USA	Pennsylvanian, Late Westphalian D	Moscovian	Moscovian	315.2	307	40	311.1	8.2
Microhaplolepis serrata	Microhaplolepis	species	Yellow Creek	40.57	-80.67	freshwater	base of the Upper Freeport coal, Allegheny Group	Upper Freeport Coal Bed	Jefferson County, Ohio	USA	Pennsylvanian, Late Westphalian D	Moscovian	Moscovian	315.2	307	40	311.1	8.2
Parahaplolepis tuberculata	Parahaplolepis	species	Yellow Creek	40.57	-80.67	freshwater	base of the Upper Freeport coal, Allegheny Group	Upper Freeport Coal Bed	Jefferson County, Ohio	USA	Pennsylvanian	Moscovian	Moscovian	315.2	307	40	311.1	8.2
Pyritocephalus lineatus	Pyritocephalus	species	Yellow Creek	40.57	-80.67	freshwater	base of the Upper Freeport coal, Allegheny Group	Upper Freeport Coal Bed	Jefferson County, Ohio	USA	Pennsylvanian, Westphalian D	Moscovian	Moscovian	315.2	307	40	311.1	8.2
Elonichthys peltigerus	Elonichthys	species	Yellow Creek	40.57	-80.67	freshwater	base of the Upper Freeport coal, Allegheny Group	Upper Freeport Coal Bed	Jefferson County, Ohio	USA	Pennsylvanian, Westphalian D	Moscovian	Moscovian	315.2	307	40	311.1	8.2
Microhaplolepis serrata	Microhaplolepis	species	Cannelton	40.798859	-80.481635	freshwater	Upper Kittaning Coal	Upper Kittaning Coal	Beaver County, Pennsylvania	USA	Pennsylvanian, Middle Westphalian D	Moscovian	Moscovian	315.2	307	40	311.1	8.2
Rhadinichthys sp.	Rhadinichthys	genus	Waun Fawr Quarry	53.111	-4.206	marine			Wales, UK	Wales	Vereian	Moscovian	Moscovian	315.2	307	40	311.1	8.2
Austelliscus ferox	Austelliscus	species	Ponta Grossa	-25.099444	-50.158333	marine	Ponta Grossa Formation (upper parts sometimes Sao Domingos Formation)	Ponta Grossa Formation	Parana, Brazil	Brazil		Givetian+Eifelian	Givetian+Eifelian	393.3	382.7	33	388	10.6
Tholonotus braziliensis	Tholonotus	species	Quarry at Conchas	-23.015278	-48.010556	freshwater	Corumbatai Formation	Corumbatai Formation	Sao Paulo, Brazil	Brazil		Wordian+Roadian	Capitanian	272.95	259.1	48	266.025	13.85
Palaeoniscum sp.	Palaeoniscum	genus	Khunmu	34.09	74.79	brackish	Gangamopteris Shales	Mamal Formation	Kashmir, India	India		Wordian+Roadian	Capitanian	272.95	259.1	48	266.025	13.85
Amblypterus kashmirensis	Amblypterus	species	Risin Spur	34.041667	74.908333	brackish	Gangamopteris Shales	Mamal Formation	Kashmir, India	India		Wordian+Roadian	Capitanian	272.95	259.1	48	266.025	13.85
Amblypterus symmetrica	Amblypterus	species	Risin Spur	34.041667	74.908333	brackish	Gangamopteris Shales	Mamal Formation	Kashmir, India	India		Wordian+Roadian	Capitanian	272.95	259.1	48	266.025	13.85
Amblypterus sp.	Amblypterus	genus	Risin Spur	34.041667	74.908333	brackish	Gangamopteris Shales	Mamal Formation	Kashmir, India	India		Wordian+Roadian	Capitanian	272.95	259.1	48	266.025	13.85
Rubidus pascoalensis	Rubidus	species	Sao Pascoal	-26.255605	-50.724968	freshwater	Rio do Rasto Formation	Rio do Rasto Formation	Santa Catarina, Brazil	Brazil	late Kazanian - early Tatarian	Wordian+Roadian	Wordian+Roadian	272.95	265.1	48	269.025	7.85
Palaeoniscoidea indet.	Palaeoniscoidea	indeterminate	Omega Quarry	NA	NA	brackish	Chickasha Formation, El Reno Group	Chickasha Formation	Kingfisher County, Oklahoma, USA	USA		Wordian+Roadian	Wordian+Roadian	272.95	265.1	48	269.025	7.85
Acrolepis macroderma	Acrolepis	species	Tikhie Gory	55.892	53.338	brackish	Baitugan Formation	Baitugan Formation	Kazan, Russia	Russia		Wordian+Roadian	Wordian+Roadian	272.95	265.1	48	269.025	7.85
Acrolepis sp.	Acrolepis	genus	Tikhie Gory	55.892	53.338	brackish	Baitugan Formation	Baitugan Formation	Kazan, Russia	Russia		Wordian+Roadian	Wordian+Roadian	272.95	265.1	48	269.025	7.85
Palaeoniscum sp.	Palaeoniscum	genus	Tikhie Gory	55.892	53.338	brackish	Baitugan Formation	Baitugan Formation	Kazan, Russia	Russia		Wordian+Roadian	Wordian+Roadian	272.95	265.1	48	269.025	7.85
Platysomus biarmicus	Platysomus	species	Tikhie Gory	55.892	53.338	brackish	Baitugan Formation	Baitugan Formation	Kazan, Russia	Russia		Wordian+Roadian	Wordian+Roadian	272.95	265.1	48	269.025	7.85
Eurynotoidiidae indet.	Eurynotoidiidae	family	Kurlaevsky-1	52.51916667	54.69638889	freshwater		Belebei Formation	Orenburg, Russia	Russia	Late Kazanian	Wordian+Roadian	Wordian+Roadian	272.95	265.1	48	269.025	7.85
Alilepis sp. nov.	Alilepis	genus	Quarry section, US 180-62	31.81694444	-104.8291667	marine	Williams Ranch Member, Cutoff Formation	Cutoff Formation	Texas, USA	USA		Wordian+Roadian	Wordian+Roadian	272.95	265.1	48	269.025	7.85
Actinopterygii indet.	Actinopterygii	indeterminate	Peschishchi Village	55.8	48.9	marine	Kazan Formation	Kazan Formation	Russia	Russia		Wordian+Roadian	Wordian+Roadian	272.95	265.1	48	269.025	7.85
Alilepis sp.	Alilepis	genus	Peschishchi Village	55.8	48.9	marine	Kazan Formation	Kazan Formation	Russia	Russia		Wordian+Roadian	Wordian+Roadian	272.95	265.1	48	269.025	7.85
Elonichthyidae indet.	Elonichthyidae	indeterminate	Peschishchi Village	55.8	48.9	marine	Kazan Formation	Kazan Formation	Russia	Russia		Wordian+Roadian	Wordian+Roadian	272.95	265.1	48	269.025	7.85
Acentrophorus varians	Acentrophorus	species	K6	55.78269	48.92961	marine	Seryi Kamen Member, Pechishchi Formation	Pechishchi Formation	Russia	Russia		Wordian+Roadian	Wordian+Roadian	272.95	265.1	48	269.025	7.85
Kazanichthys sp.	Kazanichthys	genus	K6	55.78269	48.92961	marine	Seryi Kamen Member, Pechishchi Formation	Pechishchi Formation	Russia	Russia		Wordian+Roadian	Wordian+Roadian	272.95	265.1	48	269.025	7.85
Palaeoniscum sp.	Palaeoniscum	genus	Peschishchi Village	55.8	48.9	marine	Podboi Member, Pechishchi Formation	Pechishchi Formation	Russia	Russia		Wordian+Roadian	Wordian+Roadian	272.95	265.1	48	269.025	7.85
Platysomus sp.	Platysomus	genus	K6	55.78269	48.92961	marine	Seryi Kamen Member, Pechishchi Formation	Pechishchi Formation	Russia	Russia		Wordian+Roadian	Wordian+Roadian	272.95	265.1	48	269.025	7.85
Platysomus soloduchi	Platysomus	species	Peschishchi Village	55.8	48.9	freshwater	Verkhnekazan sub-stage, ?Podboi Member, Pechishchi Formation	Pechishchi Formation	Southern European Russia	Russia		Wordian+Roadian	Wordian+Roadian	272.95	265.1	48	269.025	7.85
Palaeoniscum kasanense	Palaeoniscum	species	Peschishchi Village	55.8	48.9	marine	Podboi Member, Pechishchi Formation	Pechishchi Formation	Russia	Russia		Wordian+Roadian	Wordian+Roadian	272.95	265.1	48	269.025	7.85
Kazanichthys viatkensis	Kazanichthys	species	Nadtey	67.754417	45.852655	marine	Biarmi division, upper-Kazakh substage		Northern European Russia	Russia	Kazanian	Wordian+Roadian	Wordian+Roadian	272.95	265.1	48	269.025	7.85
Platysomus soloduchi	Platysomus	indeterminate	Chupaevsky Quarry	54.9	52.3	marine	Verkhnekazan sub-stage of Middle Permian, Upper-Kazakh substage		Kazan, Russia	Russia	Kazanian (upper - Povolzhian)	Wordian+Roadian	Wordian+Roadian	272.95	265.1	48	269.025	7.85
Kasanilepis chupaevensis	Kasanilepis	species	Chupaevsky Quarry	54.9	52.3	marine	Verkhnekazan sub-stage of Middle Permian, Upper-Kazakh substage		Kazan, Russia	Russia	Kazanian (upper - Povolzhian)	Wordian+Roadian	Wordian+Roadian	272.95	265.1	48	269.025	7.85
Nadteyichthys innae	Nadteyichthys	species	Nadtey	67.754417	45.852655	marine	Biarmi division, upper-Kazakh substage		Northern European Russia	Russia	Kazanian	Wordian+Roadian	Wordian+Roadian	272.95	265.1	48	269.025	7.85
Progyrolepis tricessimalaris	Progyrolepis	species	Rattlesnake Canyon	33.7	-98.9	freshwater	Admiral Formation, Wichita Group	Admiral Formation	Texas, USA	USA		Sakmarian+Asselian	Sakmarian+Asselian	298.9	290.1	44	294.5	8.8
Paramblypterus rohani		species	Millery	46.9492	4.29722	freshwater	Assise de Millery	Assise de Millery		France	upper Autunian	Sakmarian+Asselian	Sakmarian+Asselian	298.9	290.1	44	294.5	8.8
Aeduella blainvillei	Aeduella	species	Buxieres-les-Mines	46.4667	2.9667	freshwater	Buxieres Formation	Buxieres Formation	northern part of Massif Central, Aumance sub-basin, Bourbon-l"Archambault Basin France	France	Autunian	Sakmarian+Asselian	Sakmarian+Asselian	298.9	290.1	44	294.5	8.8
Bourbonnella guilloti	Bourbonnella	species	Buxieres-les-Mines	46.4667	2.9667		Buxieres Formation	Buxieres Formation	Bourbon l"Archambault (Allier) Basin, Massif Central, France	France	Autunian	Sakmarian+Asselian	Sakmarian+Asselian	298.9	290.1	44	294.5	8.8
Progyrolepis heyleri	Progyrolepis	species	Buxieres-les-Mines	46.4667	2.9667	freshwater	Buxieres Formation	Buxieres Formation	northern part of Massif Central, Aumance sub-basin, Bourbon-l"Archambault Basin France	France	late Autunian (Asselian/Sakmarian)	Sakmarian+Asselian	Sakmarian+Asselian	298.9	290.1	44	294.5	8.8
Progyrolepis sp.	Progyrolepis	genus	Buxieres-les-Mines	46.4667	2.9667	freshwater	Buxieres Formation	Buxieres Formation	northern part of Massif Central, Aumance sub-basin, Bourbon-l"Archambault Basin France	France	late Autunian (Asselian/Sakmarian)	Sakmarian+Asselian	Sakmarian+Asselian	298.9	290.1	44	294.5	8.8
Paramblypterus cf. duvernoy	Paramblypterus	species	Buxieres-les-Mines	46.4667	2.9667	freshwater	Buxieres Formation	Buxieres Formation	northern part of Massif Central, Aumance sub-basin, Bourbon-l"Archambault Basin France	France	Autunian	Sakmarian+Asselian	Sakmarian+Asselian	298.9	290.1	44	294.5	8.8
Paramblypterus sp.	Paramblypterus	genus	Buxieres-les-Mines	46.4667	2.9667	freshwater	Buxieres Formation	Buxieres Formation	northern part of Massif Central, Aumance sub-basin, Bourbon-l"Archambault Basin France	France	Autunian	Sakmarian+Asselian	Sakmarian+Asselian	298.9	290.1	44	294.5	8.8
Platysomus sp.	Platysomus	genus	Road cut on Hwy I-70, Riley County	39.05	-96.748	marine	Upper Funstone Limestone Formation, Chase Group	Funstone Limestone Formation	Kansas, USA	USA		Sakmarian+Asselian	Sakmarian+Asselian	298.9	290.1	44	294.5	8.8
Amblypterus crassus	Amblypterus	species	Friedrichroda	50.85	10.566667	freshwater	Goldlauter Formation, Lower Rotliegend	Goldlauter Formation	Germany	Germany		Sakmarian+Asselian	Sakmarian+Asselian	298.9	290.1	44	294.5	8.8
Elonichthys sp.	Elonichthys	genus	Friedrichroda	50.85	10.566667	freshwater	Goldlauter Formation, Lower Rotliegend	Goldlauter Formation	Germany	Germany		Sakmarian+Asselian	Sakmarian+Asselian	298.9	290.1	44	294.5	8.8
Paramblypterus sp.	Paramblypterus	genus	Friedrichroda	50.85	10.566667	freshwater	Goldlauter Formation, Lower Rotliegend	Goldlauter Formation	Germany	Germany		Sakmarian+Asselian	Sakmarian+Asselian	298.9	290.1	44	294.5	8.8
Westollia crassus	Westollia	species	Friedrichroda	50.85	10.566667	freshwater	Goldlauter Formation, Lower Rotliegend	Goldlauter Formation	Germany	Germany		Sakmarian+Asselian	Sakmarian+Asselian	298.9	290.1	44	294.5	8.8
Amblypterus arcuatus	Amblypterus	species	Goldlauter	50.631389	10.7475	freshwater	Goldlauter Formation, Lower Rotliegend	Goldlauter Formation	Germany	Germany		Sakmarian+Asselian	Sakmarian+Asselian	298.9	290.1	44	294.5	8.8
Rhabdolepis sp.	Rhabdolepis	genus	Friedrichroda	50.85	10.566667	freshwater	Goldlauter Formation, Lower Rotliegend	Goldlauter Formation	Germany	Germany		Sakmarian+Asselian	Sakmarian+Asselian	298.9	290.1	44	294.5	8.8
Paramblypterus sp.	Paramblypterus	genus	Kladoruby	49.555233	16.608382	freshwater	Lube Horizon, Lower Letovice Formation	Lower Letovice Formation	Czechia	Czechia		Sakmarian+Asselian	Sakmarian+Asselian	298.9	290.1	44	294.5	8.8
Letovichthys multidentatus	Letovichthys	species	Kladoruby	49.555233	16.608382	freshwater	Lube Horizon, Lower Letovice Formation	Lower Letovice Formation	Czechia	Czechia		Sakmarian+Asselian	Sakmarian+Asselian	298.9	290.1	44	294.5	8.8
Letovichthys tuberculatus	Letovichthys	species	Kladoruby	49.555233	16.608382	freshwater	Lube Horizon, Lower Letovice Formation	Lower Letovice Formation	Czechia	Czechia		Sakmarian+Asselian	Sakmarian+Asselian	298.9	290.1	44	294.5	8.8
Letovichthys tuberculatus	Letovichthys	species	Jindrichov	49.5472	16.5736		Zbraslavec Horizon, Lower Letovice Formation	Lower Letovice Formation	Czechia	Czechia		Sakmarian+Asselian	Sakmarian+Asselian	298.9	290.1	44	294.5	8.8
Letovichthys tuberculatus	Letovichthys	species	Zbraslavec	49.484722	16.524167		Zbraslavec Horizon, Lower Letovice Formation	Lower Letovice Formation	Czechia	Czechia		Sakmarian+Asselian	Sakmarian+Asselian	298.9	290.1	44	294.5	8.8
Paramblypterus sp.	Paramblypterus	genus	Obora	49.453611	16.601111	freshwater	Kochov Horizon, Middle Letovice Formation	Middle Letovice Formation	Boskovice Basin	Czechia		Sakmarian+Asselian	Sakmarian+Asselian	298.9	290.1	44	294.5	8.8
Palaeoniscum moravicus	Palaeoniscum	species	Boskovice	49.4875	16.66	freshwater	Middle Letovice Formation	Middle Letovice Formation	Czechia	Czechia		Sakmarian+Asselian	Sakmarian+Asselian	298.9	290.1	44	294.5	8.8
Palaeoniscum promtus	Palaeoniscum	species	Boskovice	49.4875	16.66	freshwater	Middle Letovice Formation	Middle Letovice Formation	Czechia	Czechia		Sakmarian+Asselian	Sakmarian+Asselian	298.9	290.1	44	294.5	8.8
Paramblypterus sp.	Paramblypterus	genus	Boskovice	49.4875	16.66	freshwater	Middle Letovice Formation	Middle Letovice Formation	Czechia	Czechia		Sakmarian+Asselian	Sakmarian+Asselian	298.9	290.1	44	294.5	8.8
Paramblypterus sp.	Paramblypterus	genus	Kochov	49.565556	16.611944	freshwater	Middle Member of Letovice Formation	Middle Letovice Formation	Boskovice Graben, Czechia	Czechia		Sakmarian+Asselian	Sakmarian+Asselian	298.9	290.1	44	294.5	8.8
Bourbonnella hirsuta	Bourbonnella	species	Kochov	49.565556	16.611944		Kochov Horizon, Middle Letovice Formation	Middle Letovice Formation	Czechia	Czechia	upper(?) Autunian	Sakmarian+Asselian	Sakmarian+Asselian	298.9	290.1	44	294.5	8.8
Bourbonnella hirsuta	Bourbonnella	species	Drvalovice "Windmill"	49.566357	16.649783		Kochov Horizon, Middle Letovice Formation	Middle Letovice Formation	Czechia	Czechia	upper(?) Autunian	Sakmarian+Asselian	Sakmarian+Asselian	298.9	290.1	44	294.5	8.8
Paramblypterus sp.	Paramblypterus	species	Drvalovice "Windmill"	49.566357	16.649783		Kochov Horizon, Middle Letovice Formation	Middle Letovice Formation	Czechia	Czechia	upper(?) Autunian	Sakmarian+Asselian	Sakmarian+Asselian	298.9	290.1	44	294.5	8.8
Paramblypterus rohani	Paramblypterus	species	Horn i Kalna	50.566667	15.616667	freshwater	Prosecne Formation	Prosecne Formation	Krkono se Piedmont Basin, Bohemian Massif	Czechia		Sakmarian+Asselian	Sakmarian+Asselian	298.9	290.1	44	294.5	8.8
Paramblypterus sp.	Paramblypterus	genus	Kh-1	50.566111	15.480278	freshwater	Arkosic Horizon, Lower Member, Prosecne Formation	Prosecne Formation	Krkono se Piedmont Basin, Bohemian Massif	Czechia		Sakmarian+Asselian	Sakmarian+Asselian	298.9	290.1	44	294.5	8.8
Paramblypterus sp.	Paramblypterus	genus	Kruh	50.566111	15.480278	freshwater	Kalna Horizon, Prosecne Formation	Prosecne Formation	Krkono se Piedmont Basin, Bohemian Massif	Czechia		Sakmarian+Asselian	Sakmarian+Asselian	298.9	290.1	44	294.5	8.8
Paramblypterus sp.	Paramblypterus	genus	Dolni Kalna "Lumek"	50.55	15.633333	freshwater	Kalna Horizon, Prosecne Formation	Prosecne Formation	Krkono se Piedmont Basin, Bohemian Massif	Czechia		Sakmarian+Asselian	Sakmarian+Asselian	298.9	290.1	44	294.5	8.8
Aeduella sp.	Aeduella	genus	Klasterska Lhota	50.6	15.7	freshwater	Prosecne Formation	Prosecne Formation	Krkono se Piedmont Basin, Bohemian Massif	Czechia		Sakmarian+Asselian	Sakmarian+Asselian	298.9	290.1	44	294.5	8.8
Amblypterus sp.	Amblypterus	genus	Klasterska Lhota	50.6	15.7	freshwater	Prosecne Formation	Prosecne Formation	Krkono se Piedmont Basin, Bohemian Massif	Czechia		Sakmarian+Asselian	Sakmarian+Asselian	298.9	290.1	44	294.5	8.8
Paramblypterus sp.	Paramblypterus	genus	Arnultovice	50.554167	15.722222	freshwater	Kalna Horizon, Prosecne Formation	Prosecne Formation	Krkono se Piedmont Basin, Bohemian Massif	Czechia		Sakmarian+Asselian	Sakmarian+Asselian	298.9	290.1	44	294.5	8.8
Paramblypterus sp.	Paramblypterus	genus	Bitouchov	50.62536	15.322307	freshwater	Prosecne Formation	Prosecne Formation	Krkono se Piedmont Basin, Bohemian Massif	Czechia		Sakmarian+Asselian	Sakmarian+Asselian	298.9	290.1	44	294.5	8.8
Amblypterus feistmantelli	Amblypterus	species	Bitouchov	50.62536	15.322307	freshwater	Prosecne Formation	Prosecne Formation	Krkono se Piedmont Basin, Bohemian Massif	Czechia		Sakmarian+Asselian	Sakmarian+Asselian	298.9	290.1	44	294.5	8.8
Amblypterus feistmantelli	Amblypterus	species	Horn i Kalna	50.566667	15.616667	freshwater	Prosecne Formation	Prosecne Formation	Krkono se Piedmont Basin, Bohemian Massif	Czechia		Sakmarian+Asselian	Sakmarian+Asselian	298.9	290.1	44	294.5	8.8
Amblypterus feistmantelli	Amblypterus	species	Lomnice nad Popelkou	50.533333	15.383333	freshwater	Prosecne Formation	Prosecne Formation	Krkono se Piedmont Basin, Bohemian Massif	Czechia		Sakmarian+Asselian	Sakmarian+Asselian	298.9	290.1	44	294.5	8.8
Elonichthys sp.	Elonichthys	genus	Horn i Kalna	50.566667	15.616667	freshwater	Prosecne Formation	Prosecne Formation	Krkono se Piedmont Basin, Bohemian Massif	Czechia		Sakmarian+Asselian	Sakmarian+Asselian	298.9	290.1	44	294.5	8.8
Amblypterus kablikae	Amblypterus	species	Bitouchov	50.62536	15.322307	freshwater	Prosecne Formation	Prosecne Formation	Krkono se Piedmont Basin, Bohemian Massif	Czechia		Sakmarian+Asselian	Sakmarian+Asselian	298.9	290.1	44	294.5	8.8
Amblypterus kablikae	Amblypterus	species	Horn i Kalna	50.566667	15.616667	freshwater	Prosecne Formation	Prosecne Formation	Krkono se Piedmont Basin, Bohemian Massif	Czechia		Sakmarian+Asselian	Sakmarian+Asselian	298.9	290.1	44	294.5	8.8
Paramblypterus sp.	Paramblypterus	genus	Horn i Kalna	50.566667	15.616667	freshwater	Prosecne Formation	Prosecne Formation	Krkono se Piedmont Basin, Bohemian Massif	Czechia		Sakmarian+Asselian	Sakmarian+Asselian	298.9	290.1	44	294.5	8.8
Paramblypterus zeidleri	Paramblypterus	species	Horn i Kalna	50.566667	15.616667	freshwater	Prosecne Formation	Prosecne Formation	Krkono se Piedmont Basin, Bohemian Massif	Czechia		Sakmarian+Asselian	Sakmarian+Asselian	298.9	290.1	44	294.5	8.8
Aeduella sp.	Aeduella	genus	Les Charbonnieres	46.6	3	freshwater	Reniere B Member, Reniere Formation	Reniere Formation	Auvergne-Rhone-Alpes, Bourbon-l"Archambault Basin France	France		Sakmarian+Asselian	Sakmarian+Asselian	298.9	290.1	44	294.5	8.8
Santosichthys mafrensis	Santosichthys	species	Vila Nova	-26.139214	-49.812718	marine	Lontras Shales, Rio do Sul Formation, Itarare Group, Tuberao Supergroup	Rio do Sul Formation	Santa Catarina, Brazil	Brazil		Sakmarian+Asselian	Sakmarian+Asselian	298.9	290.1	44	294.5	8.8
Palaeoniscidae indet.	Palaeoniscidae	indeterminate	Road cut on highway 38, Cowley County	37.251	-96.698	marine	Speiser Shale Formation, Chase Group	Speiser Shale Formation	Kansas, USA	USA		Sakmarian+Asselian	Sakmarian+Asselian	298.9	290.1	44	294.5	8.8
Platysomus sp.	Platysomus	genus	Road cut on highway 38, Cowley County	37.251	-96.698	marine	Speiser Shale Formation, Chase Group	Speiser Shale Formation	Kansas, USA	USA		Sakmarian+Asselian	Sakmarian+Asselian	298.9	290.1	44	294.5	8.8
Platysomus sp.	Platysomus	genus	Road cut, Butler County	38.688	-96.492	marine	Upper Speiser Shale Formation, Chase Group	Speiser Shale Formation	Kansas, USA	USA		Sakmarian+Asselian	Sakmarian+Asselian	298.9	290.1	44	294.5	8.8
Palaeoniscidae indet.	Palaeoniscidae	indeterminate	Road cut on highway I-70, Geary County	39.05	-96.748	marine	Upper Schroyer Limestone Member, Wreford Limestone Formation, Chase Group	Wreford Limestone Formation	Kansas, USA	USA		Sakmarian+Asselian	Sakmarian+Asselian	298.9	290.1	44	294.5	8.8
Palaeoniscidae indet.	Palaeoniscidae	indeterminate	Road cut on highway 13, Pottawatomie County	39.327	-96.529	marine	Lower Schroyer Limestone Member, Wreford Limestone Formation, Chase Group	Wreford Limestone Formation	Kansas, USA	USA		Sakmarian+Asselian	Sakmarian+Asselian	298.9	290.1	44	294.5	8.8
Palaeoniscidae indet.	Palaeoniscidae	indeterminate	Road cut on highway 99, Wabaunsee County	38.877	-96.215	marine	mid-Threemile Ls. Member, Wreford Limestone Formation, Chase Group	Wreford Limestone Formation	Kansas, USA	USA		Sakmarian+Asselian	Sakmarian+Asselian	298.9	290.1	44	294.5	8.8
Palaeoniscidae indet.	Palaeoniscidae	indeterminate	Road cut on highway 38, Cowley County	37.251	-96.698	marine	mid-upper-Threemile Ls. Member, Wreford Limestone Formation, Chase Group	Wreford Limestone Formation	Kansas, USA	USA		Sakmarian+Asselian	Sakmarian+Asselian	298.9	290.1	44	294.5	8.8
Palaeoniscidae indet.	Palaeoniscidae	indeterminate	Road cut on highway 99, Wabaunsee County	38.877	-96.215	marine	mid-upper-Threemile Ls. Member, Wreford Limestone Formation, Chase Group	Wreford Limestone Formation	Kansas, USA	USA		Sakmarian+Asselian	Sakmarian+Asselian	298.9	290.1	44	294.5	8.8
Palaeoniscidae indet.	Palaeoniscidae	indeterminate	Road cut on highway 77, Marshall County	39.689	-96.647	marine	Threemile Ls. Member, Wreford Limestone Formation, Chase Group	Wreford Limestone Formation	Kansas, USA	USA		Sakmarian+Asselian	Sakmarian+Asselian	298.9	290.1	44	294.5	8.8
Palaeoniscidae indet.	Palaeoniscidae	indeterminate	Road cut on highway 13, Pottawatomie County	39.327	-96.529	marine	lower Threemile Ls. Member, Wreford Limestone Formation, Chase Group	Wreford Limestone Formation	Kansas, USA	USA		Sakmarian+Asselian	Sakmarian+Asselian	298.9	290.1	44	294.5	8.8
Palaeoniscidae indet.	Palaeoniscidae	indeterminate	Road cut, Greenwood County	38.05	-96.422	marine	Lower Schroyer Limestone Member, Wreford Limestone Formation, Chase Group	Wreford Limestone Formation	Kansas, USA	USA		Sakmarian+Asselian	Sakmarian+Asselian	298.9	290.1	44	294.5	8.8
Stemmatodus sp.	Stemmatodus	genus	Road cut on highway 36, Marshall County	37.308	-96.706	marine	Threemile Ls. Member, Wreford Limestone Formation, Chase Group	Wreford Limestone Formation	Kansas, USA	USA		Sakmarian+Asselian	Sakmarian+Asselian	298.9	290.1	44	294.5	8.8
Actinopterygii indet.	Actinopterygii	indeterminate	Cockington Cliff	NA	NA		Middle Culm Measures	Middle Culm Measures	North Devon, England	England		Serpukhovian	Bashkirian	330.9	315.2	38	323.05	15.7
Elonichthys sp.	Elonichthys	genus	Lancaster Fells area, Cravenoceratoides lirifer Beds	54.1208	-2.538389	marine	lower member of Caton Shales Formation	Caton Shales Formation	England, UK	England	Arnsbergian	Serpukhovian	Serpukhovian	330.9	323.2	38	327.05	7.7
Elonichthys sp.	Elonichthys	genus	Lancaster Fells area, Cravenoceratoides nitidus limestone	54.1208	-2.538389	marine	lower member of Caton Shales Formation	Caton Shales Formation	England, UK	England	Arnsbergian	Serpukhovian	Serpukhovian	330.9	323.2	38	327.05	7.7
Elonichthys sp.	Elonichthys	genus	Lancaster Fells area, Anthracoceras Beds	54.1208	-2.538389	marine	lower member of Caton Shales Formation	Caton Shales Formation	England, UK	England	Arnsbergian	Serpukhovian	Serpukhovian	330.9	323.2	38	327.05	7.7
Mesonichthys aitkeni	Mesonichthys	species	near Namur	50.466667	4.866667	marine	Chokier Formation	Chokier Formation	Belgium	Belgium	Arnsbergian	Serpukhovian	Serpukhovian	330.9	323.2	38	327.05	7.7
Rhadinichthys renieri	Rhadinichthys	species	near Namur	50.466667	4.866667	marine	Chokier Formation	Chokier Formation	Belgium	Belgium	Arnsbergian	Serpukhovian	Serpukhovian	330.9	323.2	38	327.05	7.7
Palaeoniscidae indet.	Palaeoniscidae	indeterminate	Crook Dike, Upper Nidderdale	54.1667	-1.8667	marine	Cockhill Marine Band Formation	Cockhill Marine Band Formation	England, UK	England	Arnsbergian	Serpukhovian	Serpukhovian	330.9	323.2	38	327.05	7.7
Rhadinichthys sp.	Rhadinichthys	genus	Scar House Gill	54.167	-1.867	marine	Cockhill Marine Band Formation	Cockhill Marine Band Formation	England, UK	England	Arnsbergian	Serpukhovian	Serpukhovian	330.9	323.2	38	327.05	7.7
Palaeoniscid	Palaeoniscid	indeterminate	Barnley Beck (i), Colsterdale	54.239116	-1.833728	marine	lowest (i) division member, Colsterdale Marine Beds Formation	Colsterdale Marine Beds Formation	England, UK	England	Arnsbergian	Serpukhovian	Serpukhovian	330.9	323.2	38	327.05	7.7
Palaeoniscid	Palaeoniscid	indeterminate	Thorny Grane Gill (i), Colsterdale	54.201855	-1.860224	marine	lowest (i) division member, Colsterdale Marine Beds Formation	Colsterdale Marine Beds Formation	England, UK	England	Arnsbergian	Serpukhovian	Serpukhovian	330.9	323.2	38	327.05	7.7
Palaeoniscid	Palaeoniscid	indeterminate	Thorny Grane Gill (iii), Colsterdale	54.201855	-1.860224	marine	upper middle (iii) division member, Colsterdale Marine Beds Formation	Colsterdale Marine Beds Formation	England, UK	England	Arnsbergian	Serpukhovian	Serpukhovian	330.9	323.2	38	327.05	7.7
Palaeoniscidae indet.	Palaeoniscidae	indeterminate	Old Quarry, Wath (iii), Nidderdale	54.10536	-1.77492	marine	upper middle (iii) division member, Colsterdale Marine Beds Formation	Colsterdale Marine Beds Formation	England, UK	England	Arnsbergian	Serpukhovian	Serpukhovian	330.9	323.2	38	327.05	7.7
Palaeoniscidae indet.	Palaeoniscidae	indeterminate	Cross Gill (iii), Nidderdale	54.10536	-1.77492	marine	upper middle (iii) division member, Colsterdale Marine Beds Formation	Colsterdale Marine Beds Formation	England, UK	England	Arnsbergian	Serpukhovian	Serpukhovian	330.9	323.2	38	327.05	7.7
Palaeoniscidae indet.	Palaeoniscidae	indeterminate	Stand Sike (iii), Nidderdale	54.10536	-1.77492	marine	upper middle (iii) division member, Colsterdale Marine Beds Formation	Colsterdale Marine Beds Formation	England, UK	England	Arnsbergian	Serpukhovian	Serpukhovian	330.9	323.2	38	327.05	7.7
Acontoniscus cracens	Acontoniscus	species	Bear Gulch Limestone Lens (General)	45.7	-112.01	brackish	Bear Gulch Limestone member, Heath Formation, Big Snowy Group	Heath Formation	south of Beckett, Fergus County, Montana	USA	Upper Chesterian, Namurian E2b)	Serpukhovian	Serpukhovian	330.9	323.2	38	327.05	7.7
Aesopichthys erinaceus	Aesopichthys	species	Bear Gulch Limestone Lens (Allen)	45.7	-112.01	marine	Bear Gulch Limestone member, Heath Formation, Big Snowy Group	Heath Formation	south-west of Beckett, Fergus County, Montana	USA		Serpukhovian	Serpukhovian	330.9	323.2	38	327.05	7.7
Aesopichthys erinaceus	Aesopichthys	species	Bear Gulch Limestone Lens (Blacktail)	45.7	-112.01	marine	Bear Gulch Limestone member, Heath Formation, Big Snowy Group	Heath Formation	south-west of Beckett, Fergus County, Montana	USA		Serpukhovian	Serpukhovian	330.9	323.2	38	327.05	7.7
Aesopichthys erinaceus	Aesopichthys	species	Bear Gulch Limestone Lens (Buchek)	45.7	-112.01	marine	Bear Gulch Limestone member, Heath Formation, Big Snowy Group	Heath Formation	south-west of Beckett, Fergus County, Montana	USA		Serpukhovian	Serpukhovian	330.9	323.2	38	327.05	7.7
Aesopichthys erinaceus	Aesopichthys	species	Bear Gulch Limestone Lens (General)	45.7	-112.01	marine	Bear Gulch Limestone member, Heath Formation, Big Snowy Group	Heath Formation	south-west of Beckett, Fergus County, Montana	USA		Serpukhovian	Serpukhovian	330.9	323.2	38	327.05	7.7
Aesopichthys erinaceus	Aesopichthys	species	Bear Gulch Limestone Lens (Rose Canyon)	45.7	-112.01	marine	Bear Gulch Limestone member, Heath Formation, Big Snowy Group	Heath Formation	south-west of Beckett, Fergus County, Montana	USA		Serpukhovian	Serpukhovian	330.9	323.2	38	327.05	7.7
Aesopichthys erinaceus	Aesopichthys	species	Bear Gulch Limestone Lens (Supercrop Quarry)	45.7	-112.01	marine	Bear Gulch Limestone member, Heath Formation, Big Snowy Group	Heath Formation	south-west of Beckett, Fergus County, Montana	USA		Serpukhovian	Serpukhovian	330.9	323.2	38	327.05	7.7
Aesopichthys erinaceus	Aesopichthys	species	Bear Gulch Limestone Lens (Three Piller Quarry)	45.7	-112.01	marine	Bear Gulch Limestone member, Heath Formation, Big Snowy Group	Heath Formation	south-west of Beckett, Fergus County, Montana	USA		Serpukhovian	Serpukhovian	330.9	323.2	38	327.05	7.7
Apholidotus ossuosus	Apholidotus	species	Bear Gulch Limestone Lens (Blacktail)	45.7	-112.01	marine	Bear Gulch Limestone member, Heath Formation, Big Snowy Group	Heath Formation	south-west of Beckett, Fergus County, Montana	USA		Serpukhovian	Serpukhovian	330.9	323.2	38	327.05	7.7
Apholidotus ossuosus	Apholidotus	species	Bear Gulch Limestone Lens (Bryans Crop)	45.7	-112.01	marine	Bear Gulch Limestone member, Heath Formation, Big Snowy Group	Heath Formation	south-west of Beckett, Fergus County, Montana	USA		Serpukhovian	Serpukhovian	330.9	323.2	38	327.05	7.7
Apholidotus ossuosus	Apholidotus	species	Bear Gulch Limestone Lens (Buchek)	45.7	-112.01	marine	Bear Gulch Limestone member, Heath Formation, Big Snowy Group	Heath Formation	south-west of Beckett, Fergus County, Montana	USA		Serpukhovian	Serpukhovian	330.9	323.2	38	327.05	7.7
Apholidotus ossuosus	Apholidotus	species	Bear Gulch Limestone Lens (North Shore)	45.7	-112.01	marine	Bear Gulch Limestone member, Heath Formation, Big Snowy Group	Heath Formation	south-west of Beckett, Fergus County, Montana	USA		Serpukhovian	Serpukhovian	330.9	323.2	38	327.05	7.7
Apholidotus ossuosus	Apholidotus	species	Bear Gulch Limestone Lens (Supercrop Quarry)	45.7	-112.01	marine	Bear Gulch Limestone member, Heath Formation, Big Snowy Group	Heath Formation	south-west of Beckett, Fergus County, Montana	USA		Serpukhovian	Serpukhovian	330.9	323.2	38	327.05	7.7
Beagiascus pulcherrimus	Beagiascus	species	Bear Gulch Limestone Lens (Three Piller Quarry)	45.7	-112.01	marine	Bear Gulch Limestone member, Heath Formation, Big Snowy Group	Heath Formation	south-west of Beckett, Fergus County, Montana	USA		Serpukhovian	Serpukhovian	330.9	323.2	38	327.05	7.7
Beagiascus pulcherrimus	Beagiascus	species	Bear Gulch Limestone Lens (Surprise Quarry)	45.7	-112.01	marine	Bear Gulch Limestone member, Heath Formation, Big Snowy Group	Heath Formation	south-west of Beckett, Fergus County, Montana	USA		Serpukhovian	Serpukhovian	330.9	323.2	38	327.05	7.7
Beagiascus pulcherrimus	Beagiascus	species	Bear Gulch Limestone Lens (Supercrop Quarry)	45.7	-112.01	marine	Bear Gulch Limestone member, Heath Formation, Big Snowy Group	Heath Formation	south-west of Beckett, Fergus County, Montana	USA		Serpukhovian	Serpukhovian	330.9	323.2	38	327.05	7.7
Cornuboniscus sp.	Cornuboniscus	genus	Bear Gulch Limestone Lens (General)	45.7	-112.01	marine	Bear Gulch Limestone member, Heath Formation, Big Snowy Group	Heath Formation	south-west of Beckett, Fergus County, Montana	USA		Serpukhovian	Serpukhovian	330.9	323.2	38	327.05	7.7
Cyranorhis bergeraci	Cyranorhis	species	Bear Gulch Limestone Lens (Allen)	45.7	-112.01	marine	Bear Gulch Limestone member, Heath Formation, Big Snowy Group	Heath Formation	south-west of Beckett, Fergus County, Montana	USA		Serpukhovian	Serpukhovian	330.9	323.2	38	327.05	7.7
Cyranorhis bergeraci	Cyranorhis	species	Bear Gulch Limestone Lens (Blacktail)	45.7	-112.01	marine	Bear Gulch Limestone member, Heath Formation, Big Snowy Group	Heath Formation	south-west of Beckett, Fergus County, Montana	USA		Serpukhovian	Serpukhovian	330.9	323.2	38	327.05	7.7
Cyranorhis bergeraci	Cyranorhis	species	Bear Gulch Limestone Lens (General)	45.7	-112.01	marine	Bear Gulch Limestone member, Heath Formation, Big Snowy Group	Heath Formation	south-west of Beckett, Fergus County, Montana	USA		Serpukhovian	Serpukhovian	330.9	323.2	38	327.05	7.7
Cyranorhis bergeraci	Cyranorhis	species	Bear Gulch Limestone Lens (Rose Canyon)	45.7	-112.01	marine	Bear Gulch Limestone member, Heath Formation, Big Snowy Group	Heath Formation	south-west of Beckett, Fergus County, Montana	USA		Serpukhovian	Serpukhovian	330.9	323.2	38	327.05	7.7
Cyranorhis bergeraci	Cyranorhis	species	Bear Gulch Limestone Lens (Supercrop Quarry)	45.7	-112.01	marine	Bear Gulch Limestone member, Heath Formation, Big Snowy Group	Heath Formation	south-west of Beckett, Fergus County, Montana	USA		Serpukhovian	Serpukhovian	330.9	323.2	38	327.05	7.7
Discoserra pectinodon	Discoserra	species	Bear Gulch Limestone Lens (Allen)	45.7	-112.01	marine	Bear Gulch Limestone member, Heath Formation, Big Snowy Group	Heath Formation	south-west of Beckett, Fergus County, Montana	USA		Serpukhovian	Serpukhovian	330.9	323.2	38	327.05	7.7
Discoserra pectinodon	Discoserra	species	Bear Gulch Limestone Lens (Bryans Crop)	45.7	-112.01	marine	Bear Gulch Limestone member, Heath Formation, Big Snowy Group	Heath Formation	south-west of Beckett, Fergus County, Montana	USA		Serpukhovian	Serpukhovian	330.9	323.2	38	327.05	7.7
Discoserra pectinodon	Discoserra	species	Bear Gulch Limestone Lens (Buchek)	45.7	-112.01	marine	Bear Gulch Limestone member, Heath Formation, Big Snowy Group	Heath Formation	south-west of Beckett, Fergus County, Montana	USA		Serpukhovian	Serpukhovian	330.9	323.2	38	327.05	7.7
Discoserra pectinodon	Discoserra	species	Bear Gulch Limestone Lens (Channel Crop Quarry)	45.7	-112.01	marine	Bear Gulch Limestone member, Heath Formation, Big Snowy Group	Heath Formation	south-west of Beckett, Fergus County, Montana	USA		Serpukhovian	Serpukhovian	330.9	323.2	38	327.05	7.7
Discoserra pectinodon	Discoserra	species	Bear Gulch Limestone Lens (General)	45.7	-112.01	marine	Bear Gulch Limestone member, Heath Formation, Big Snowy Group	Heath Formation	south-west of Beckett, Fergus County, Montana	USA		Serpukhovian	Serpukhovian	330.9	323.2	38	327.05	7.7
Discoserra pectinodon	Discoserra	species	Bear Gulch Limestone Lens (Supercrop Quarry)	45.7	-112.01	marine	Bear Gulch Limestone member, Heath Formation, Big Snowy Group	Heath Formation	south-west of Beckett, Fergus County, Montana	USA		Serpukhovian	Serpukhovian	330.9	323.2	38	327.05	7.7
Discoserra pectinodon	Discoserra	species	Bear Gulch Limestone Lens (Surprise Quarry)	45.7	-112.01	marine	Bear Gulch Limestone member, Heath Formation, Big Snowy Group	Heath Formation	south-west of Beckett, Fergus County, Montana	USA		Serpukhovian	Serpukhovian	330.9	323.2	38	327.05	7.7
Discoserra pectinodon	Discoserra	species	Bear Gulch Limestone Lens (Three Piller Quarry)	45.7	-112.01	marine	Bear Gulch Limestone member, Heath Formation, Big Snowy Group	Heath Formation	south-west of Beckett, Fergus County, Montana	USA		Serpukhovian	Serpukhovian	330.9	323.2	38	327.05	7.7
Fubarichthys brevis	Fubarichthys	species	Bear Gulch Limestone Lens (Blacktail)	45.7	-112.01	marine	Bear Gulch Limestone member, Heath Formation, Big Snowy Group	Heath Formation	south-west of Beckett, Fergus County, Montana	USA		Serpukhovian	Serpukhovian	330.9	323.2	38	327.05	7.7
Fubarichthys brevis	Fubarichthys	species	Bear Gulch Limestone Lens (Bryans Crop)	45.7	-112.01	marine	Bear Gulch Limestone member, Heath Formation, Big Snowy Group	Heath Formation	south-west of Beckett, Fergus County, Montana	USA		Serpukhovian	Serpukhovian	330.9	323.2	38	327.05	7.7
Fubarichthys brevis	Fubarichthys	species	Bear Gulch Limestone Lens (General)	45.7	-112.01	marine	Bear Gulch Limestone member, Heath Formation, Big Snowy Group	Heath Formation	south-west of Beckett, Fergus County, Montana	USA		Serpukhovian	Serpukhovian	330.9	323.2	38	327.05	7.7
Fubarichthys brevis	Fubarichthys	species	Bear Gulch Limestone Lens (Supercrop Quarry)	45.7	-112.01	marine	Bear Gulch Limestone member, Heath Formation, Big Snowy Group	Heath Formation	south-west of Beckett, Fergus County, Montana	USA		Serpukhovian	Serpukhovian	330.9	323.2	38	327.05	7.7
Fubarichthys brevis	Fubarichthys	species	Bear Gulch Limestone Lens (Surprise Quarry)	45.7	-112.01	marine	Bear Gulch Limestone member, Heath Formation, Big Snowy Group	Heath Formation	south-west of Beckett, Fergus County, Montana	USA		Serpukhovian	Serpukhovian	330.9	323.2	38	327.05	7.7
Fubarichthys copiosus	Fubarichthys	species	Bear Gulch Limestone Lens (Allen)	45.7	-112.01	marine	Bear Gulch Limestone member, Heath Formation, Big Snowy Group	Heath Formation	south-west of Beckett, Fergus County, Montana	USA		Serpukhovian	Serpukhovian	330.9	323.2	38	327.05	7.7
Fubarichthys copiosus	Fubarichthys	species	Bear Gulch Limestone Lens (Big Spring)	45.7	-112.01	marine	Bear Gulch Limestone member, Heath Formation, Big Snowy Group	Heath Formation	south-west of Beckett, Fergus County, Montana	USA		Serpukhovian	Serpukhovian	330.9	323.2	38	327.05	7.7
Fubarichthys copiosus	Fubarichthys	species	Bear Gulch Limestone Lens (Blacktail)	45.7	-112.01	marine	Bear Gulch Limestone member, Heath Formation, Big Snowy Group	Heath Formation	south-west of Beckett, Fergus County, Montana	USA		Serpukhovian	Serpukhovian	330.9	323.2	38	327.05	7.7
Fubarichthys copiosus	Fubarichthys	species	Bear Gulch Limestone Lens (Bryans Crop)	45.7	-112.01	marine	Bear Gulch Limestone member, Heath Formation, Big Snowy Group	Heath Formation	south-west of Beckett, Fergus County, Montana	USA		Serpukhovian	Serpukhovian	330.9	323.2	38	327.05	7.7
Fubarichthys copiosus	Fubarichthys	species	Bear Gulch Limestone Lens (Buchek)	45.7	-112.01	marine	Bear Gulch Limestone member, Heath Formation, Big Snowy Group	Heath Formation	south-west of Beckett, Fergus County, Montana	USA		Serpukhovian	Serpukhovian	330.9	323.2	38	327.05	7.7
Fubarichthys copiosus	Fubarichthys	species	Bear Gulch Limestone Lens (Channel Crop Quarry)	45.7	-112.01	marine	Bear Gulch Limestone member, Heath Formation, Big Snowy Group	Heath Formation	south-west of Beckett, Fergus County, Montana	USA		Serpukhovian	Serpukhovian	330.9	323.2	38	327.05	7.7
Fubarichthys copiosus	Fubarichthys	species	Bear Gulch Limestone Lens (Depocenter)	45.7	-112.01	marine	Bear Gulch Limestone member, Heath Formation, Big Snowy Group	Heath Formation	south-west of Beckett, Fergus County, Montana	USA		Serpukhovian	Serpukhovian	330.9	323.2	38	327.05	7.7
Fubarichthys copiosus	Fubarichthys	species	Bear Gulch Limestone Lens (General)	45.7	-112.01	marine	Bear Gulch Limestone member, Heath Formation, Big Snowy Group	Heath Formation	south-west of Beckett, Fergus County, Montana	USA		Serpukhovian	Serpukhovian	330.9	323.2	38	327.05	7.7
Fubarichthys copiosus	Fubarichthys	species	Bear Gulch Limestone Lens (Rose Canyon)	45.7	-112.01	marine	Bear Gulch Limestone member, Heath Formation, Big Snowy Group	Heath Formation	south-west of Beckett, Fergus County, Montana	USA		Serpukhovian	Serpukhovian	330.9	323.2	38	327.05	7.7
Fubarichthys copiosus	Fubarichthys	species	Bear Gulch Limestone Lens (Supercrop Quarry)	45.7	-112.01	marine	Bear Gulch Limestone member, Heath Formation, Big Snowy Group	Heath Formation	south-west of Beckett, Fergus County, Montana	USA		Serpukhovian	Serpukhovian	330.9	323.2	38	327.05	7.7
Fubarichthys copiosus	Fubarichthys	species	Bear Gulch Limestone Lens (Surprise Quarry)	45.7	-112.01	marine	Bear Gulch Limestone member, Heath Formation, Big Snowy Group	Heath Formation	south-west of Beckett, Fergus County, Montana	USA		Serpukhovian	Serpukhovian	330.9	323.2	38	327.05	7.7
Fubarichthys copiosus	Fubarichthys	species	Bear Gulch Limestone Lens (Three Piller Quarry)	45.7	-112.01	marine	Bear Gulch Limestone member, Heath Formation, Big Snowy Group	Heath Formation	south-west of Beckett, Fergus County, Montana	USA		Serpukhovian	Serpukhovian	330.9	323.2	38	327.05	7.7
Fubarichthys prolatus	Fubarichthys	species	Bear Gulch Limestone Lens (General)	45.7	-112.01	marine	Bear Gulch Limestone member, Heath Formation, Big Snowy Group	Heath Formation	south-west of Beckett, Fergus County, Montana	USA		Serpukhovian	Serpukhovian	330.9	323.2	38	327.05	7.7
Fubarichthys prolatus	Fubarichthys	species	Bear Gulch Limestone Lens (Surprise Quarry)	45.7	-112.01	marine	Bear Gulch Limestone member, Heath Formation, Big Snowy Group	Heath Formation	south-west of Beckett, Fergus County, Montana	USA		Serpukhovian	Serpukhovian	330.9	323.2	38	327.05	7.7
Fubarichthys prolatus	Fubarichthys	species	Bear Gulch Limestone Lens (Supercrop Quarry)	45.7	-112.01	marine	Bear Gulch Limestone member, Heath Formation, Big Snowy Group	Heath Formation	south-west of Beckett, Fergus County, Montana	USA		Serpukhovian	Serpukhovian	330.9	323.2	38	327.05	7.7
Fubarichthys prolatus	Fubarichthys	species	Bear Gulch Limestone Lens (Rose Canyon)	45.7	-112.01	marine	Bear Gulch Limestone member, Heath Formation, Big Snowy Group	Heath Formation	south-west of Beckett, Fergus County, Montana	USA		Serpukhovian	Serpukhovian	330.9	323.2	38	327.05	7.7
Fubarichthys prolatus	Fubarichthys	species	Bear Gulch Limestone Lens (Blacktail)	45.7	-112.01	marine	Bear Gulch Limestone member, Heath Formation, Big Snowy Group	Heath Formation	south-west of Beckett, Fergus County, Montana	USA		Serpukhovian	Serpukhovian	330.9	323.2	38	327.05	7.7
Fubarichthys rio	Fubarichthys	species	Bear Gulch Limestone Lens (Three Piller Quarry)	45.7	-112.01	marine	Bear Gulch Limestone member, Heath Formation, Big Snowy Group	Heath Formation	south-west of Beckett, Fergus County, Montana	USA		Serpukhovian	Serpukhovian	330.9	323.2	38	327.05	7.7
Fubarichthys rio	Fubarichthys	species	Bear Gulch Limestone Lens (General)	45.7	-112.01	marine	Bear Gulch Limestone member, Heath Formation, Big Snowy Group	Heath Formation	south-west of Beckett, Fergus County, Montana	USA		Serpukhovian	Serpukhovian	330.9	323.2	38	327.05	7.7
Fubarichthys rio	Fubarichthys	species	Bear Gulch Limestone Lens (Surprise Quarry)	45.7	-112.01	marine	Bear Gulch Limestone member, Heath Formation, Big Snowy Group	Heath Formation	south-west of Beckett, Fergus County, Montana	USA		Serpukhovian	Serpukhovian	330.9	323.2	38	327.05	7.7
Fubarichthys rio	Fubarichthys	species	Bear Gulch Limestone Lens (Supercrop Quarry)	45.7	-112.01	marine	Bear Gulch Limestone member, Heath Formation, Big Snowy Group	Heath Formation	south-west of Beckett, Fergus County, Montana	USA		Serpukhovian	Serpukhovian	330.9	323.2	38	327.05	7.7
Fubarichthys rio	Fubarichthys	species	Bear Gulch Limestone Lens (Blacktail)	45.7	-112.01	marine	Bear Gulch Limestone member, Heath Formation, Big Snowy Group	Heath Formation	south-west of Beckett, Fergus County, Montana	USA		Serpukhovian	Serpukhovian	330.9	323.2	38	327.05	7.7
Fubarichthys sp.	Fubarichthys	genus	Bear Gulch Limestone Lens (Blacktail)	45.7	-112.01	marine	Bear Gulch Limestone member, Heath Formation, Big Snowy Group	Heath Formation	south-west of Beckett, Fergus County, Montana	USA		Serpukhovian	Serpukhovian	330.9	323.2	38	327.05	7.7
Fubarichthys sp.	Fubarichthys	genus	Bear Gulch Limestone Lens (Buchek)	45.7	-112.01	marine	Bear Gulch Limestone member, Heath Formation, Big Snowy Group	Heath Formation	south-west of Beckett, Fergus County, Montana	USA		Serpukhovian	Serpukhovian	330.9	323.2	38	327.05	7.7
Fubarichthys sp.	Fubarichthys	genus	Bear Gulch Limestone Lens (General)	45.7	-112.01	marine	Bear Gulch Limestone member, Heath Formation, Big Snowy Group	Heath Formation	south-west of Beckett, Fergus County, Montana	USA		Serpukhovian	Serpukhovian	330.9	323.2	38	327.05	7.7
Fubarichthys sp.	Fubarichthys	genus	Bear Gulch Limestone Lens (Supercrop Quarry)	45.7	-112.01	marine	Bear Gulch Limestone member, Heath Formation, Big Snowy Group	Heath Formation	south-west of Beckett, Fergus County, Montana	USA		Serpukhovian	Serpukhovian	330.9	323.2	38	327.05	7.7
Fubarichthys sp.	Fubarichthys	genus	Bear Gulch Limestone Lens (Surprise Quarry)	45.7	-112.01	marine	Bear Gulch Limestone member, Heath Formation, Big Snowy Group	Heath Formation	south-west of Beckett, Fergus County, Montana	USA		Serpukhovian	Serpukhovian	330.9	323.2	38	327.05	7.7
Guildayichthys carnegiei	Guildayichthys	species	Bear Gulch Limestone Lens (General)	45.7	-112.01	marine	Bear Gulch Limestone member, Heath Formation, Big Snowy Group	Heath Formation	south-west of Beckett, Fergus County, Montana	USA		Serpukhovian	Serpukhovian	330.9	323.2	38	327.05	7.7
Guildayichthys carnegiei	Guildayichthys	species	Bear Gulch Limestone Lens (Supercrop Quarry)	45.7	-112.01	marine	Bear Gulch Limestone member, Heath Formation, Big Snowy Group	Heath Formation	south-west of Beckett, Fergus County, Montana	USA		Serpukhovian	Serpukhovian	330.9	323.2	38	327.05	7.7
Kalops diophrys	Kalops	species	Bear Gulch Limestone Lens (General)	45.7	-112.01	marine	Bear Gulch Limestone member, Heath Formation, Big Snowy Group	Heath Formation	south-west of Beckett, Fergus County, Montana	USA		Serpukhovian	Serpukhovian	330.9	323.2	38	327.05	7.7
Kalops diophrys	Kalops	species	Bear Gulch Limestone Lens (Supercrop Quarry)	45.7	-112.01	marine	Bear Gulch Limestone member, Heath Formation, Big Snowy Group	Heath Formation	south-west of Beckett, Fergus County, Montana	USA		Serpukhovian	Serpukhovian	330.9	323.2	38	327.05	7.7
Kalops diophrys	Kalops	species	Bear Gulch Limestone Lens (Rose Canyon)	45.7	-112.01	marine	Bear Gulch Limestone member, Heath Formation, Big Snowy Group	Heath Formation	south-west of Beckett, Fergus County, Montana	USA		Serpukhovian	Serpukhovian	330.9	323.2	38	327.05	7.7
Kalops diophrys	Kalops	species	Bear Gulch Limestone Lens (Blacktail)	45.7	-112.01	marine	Bear Gulch Limestone member, Heath Formation, Big Snowy Group	Heath Formation	south-west of Beckett, Fergus County, Montana	USA		Serpukhovian	Serpukhovian	330.9	323.2	38	327.05	7.7
Kalops diophrys	Kalops	species	Bear Gulch Limestone Lens (Bryans Crop)	45.7	-112.01	marine	Bear Gulch Limestone member, Heath Formation, Big Snowy Group	Heath Formation	south-west of Beckett, Fergus County, Montana	USA		Serpukhovian	Serpukhovian	330.9	323.2	38	327.05	7.7
Kalops monophyrum	Kalops	species	Bear Gulch Limestone Lens (General)	45.7	-112.01	marine	Bear Gulch Limestone member, Heath Formation, Big Snowy Group	Heath Formation	south-west of Beckett, Fergus County, Montana	USA		Serpukhovian	Serpukhovian	330.9	323.2	38	327.05	7.7
Kalops monophyrum	Kalops	species	Bear Gulch Limestone Lens (Blacktail)	45.7	-112.01	marine	Bear Gulch Limestone member, Heath Formation, Big Snowy Group	Heath Formation	south-west of Beckett, Fergus County, Montana	USA		Serpukhovian	Serpukhovian	330.9	323.2	38	327.05	7.7
Kalops monophyrum	Kalops	species	Bear Gulch Limestone Lens (Bryans Crop)	45.7	-112.01	marine	Bear Gulch Limestone member, Heath Formation, Big Snowy Group	Heath Formation	south-west of Beckett, Fergus County, Montana	USA		Serpukhovian	Serpukhovian	330.9	323.2	38	327.05	7.7
Kalops monophyrum	Kalops	species	Bear Gulch Limestone Lens (Supercrop Quarry)	45.7	-112.01	marine	Bear Gulch Limestone member, Heath Formation, Big Snowy Group	Heath Formation	south-west of Beckett, Fergus County, Montana	USA		Serpukhovian	Serpukhovian	330.9	323.2	38	327.05	7.7
Kalops monophyrum	Kalops	species	Bear Gulch Limestone Lens (Surprise Quarry)	45.7	-112.01	marine	Bear Gulch Limestone member, Heath Formation, Big Snowy Group	Heath Formation	south-west of Beckett, Fergus County, Montana	USA		Serpukhovian	Serpukhovian	330.9	323.2	38	327.05	7.7
Kalops monophyrum	Kalops	species	Bear Gulch Limestone Lens (Three Piller Quarry)	45.7	-112.01	marine	Bear Gulch Limestone member, Heath Formation, Big Snowy Group	Heath Formation	south-west of Beckett, Fergus County, Montana	USA		Serpukhovian	Serpukhovian	330.9	323.2	38	327.05	7.7
Kalops sp.	Kalops	genus	Bear Gulch Limestone Lens (Surprise Quarry)	45.7	-112.01	marine	Bear Gulch Limestone member, Heath Formation, Big Snowy Group	Heath Formation	south-west of Beckett, Fergus County, Montana	USA		Serpukhovian	Serpukhovian	330.9	323.2	38	327.05	7.7
Kalops sp.	Kalops	genus	Bear Gulch Limestone Lens (Supercrop Quarry)	45.7	-112.01	marine	Bear Gulch Limestone member, Heath Formation, Big Snowy Group	Heath Formation	south-west of Beckett, Fergus County, Montana	USA		Serpukhovian	Serpukhovian	330.9	323.2	38	327.05	7.7
Lineagruan judithi	Lineagruan	species	Bear Gulch Limestone Lens (General)	45.7	-112.01	marine	Bear Gulch Limestone member, Heath Formation, Big Snowy Group	Heath Formation	south-west of Beckett, Fergus County, Montana	USA		Serpukhovian	Serpukhovian	330.9	323.2	38	327.05	7.7
Lineagruan judithi	Lineagruan	species	Bear Gulch Limestone Lens (Supercrop Quarry)	45.7	-112.01	marine	Bear Gulch Limestone member, Heath Formation, Big Snowy Group	Heath Formation	south-west of Beckett, Fergus County, Montana	USA		Serpukhovian	Serpukhovian	330.9	323.2	38	327.05	7.7
Lineagruan snowyi	Lineagruan	species	Bear Gulch Limestone Lens (Supercrop Quarry)	45.7	-112.01	marine	Bear Gulch Limestone member, Heath Formation, Big Snowy Group	Heath Formation	south-west of Beckett, Fergus County, Montana	USA		Serpukhovian	Serpukhovian	330.9	323.2	38	327.05	7.7
Lineagruan snowyi	Lineagruan	species	Bear Gulch Limestone Lens (Three Piller Quarry)	45.7	-112.01	marine	Bear Gulch Limestone member, Heath Formation, Big Snowy Group	Heath Formation	south-west of Beckett, Fergus County, Montana	USA		Serpukhovian	Serpukhovian	330.9	323.2	38	327.05	7.7
Lineagruan sp.	Lineagruan	genus	Bear Gulch Limestone Lens (General)	45.7	-112.01	marine	Bear Gulch Limestone member, Heath Formation, Big Snowy Group	Heath Formation	south-west of Beckett, Fergus County, Montana	USA		Serpukhovian	Serpukhovian	330.9	323.2	38	327.05	7.7
Lineagruan sp.	Lineagruan	genus	Bear Gulch Limestone Lens (Supercrop Quarry)	45.7	-112.01	marine	Bear Gulch Limestone member, Heath Formation, Big Snowy Group	Heath Formation	south-west of Beckett, Fergus County, Montana	USA		Serpukhovian	Serpukhovian	330.9	323.2	38	327.05	7.7
Mesopoma becketense	Mesopoma	species	Bear Gulch Limestone Lens (Supercrop Quarry)	45.7	-112.01	marine	Bear Gulch Limestone member, Heath Formation, Big Snowy Group	Heath Formation	south-west of Beckett, Fergus County, Montana	USA		Serpukhovian	Serpukhovian	330.9	323.2	38	327.05	7.7
Mesopoma becketense	Mesopoma	species	Bear Gulch Limestone Lens (Blacktail)	45.7	-112.01	marine	Bear Gulch Limestone member, Heath Formation, Big Snowy Group	Heath Formation	south-west of Beckett, Fergus County, Montana	USA		Serpukhovian	Serpukhovian	330.9	323.2	38	327.05	7.7
Paphosiscus circulocaudus	Paphosiscus	species	Bear Gulch Limestone Lens (General)	45.7	-112.01	marine	Bear Gulch Limestone member, Heath Formation, Big Snowy Group	Heath Formation	south-west of Beckett, Fergus County, Montana	USA		Serpukhovian	Serpukhovian	330.9	323.2	38	327.05	7.7
Paphosiscus circulocaudus	Paphosiscus	species	Bear Gulch Limestone Lens (Channel Crop Quarry)	45.7	-112.01	marine	Bear Gulch Limestone member, Heath Formation, Big Snowy Group	Heath Formation	south-west of Beckett, Fergus County, Montana	USA		Serpukhovian	Serpukhovian	330.9	323.2	38	327.05	7.7
Paphosiscus circulocaudus	Paphosiscus	species	Bear Gulch Limestone Lens (Supercrop Quarry)	45.7	-112.01	marine	Bear Gulch Limestone member, Heath Formation, Big Snowy Group	Heath Formation	south-west of Beckett, Fergus County, Montana	USA		Serpukhovian	Serpukhovian	330.9	323.2	38	327.05	7.7
Paphosiscus scalmocristus	Paphosiscus	species	Bear Gulch Limestone Lens (General)	45.7	-112.01	marine	Bear Gulch Limestone member, Heath Formation, Big Snowy Group	Heath Formation	south-west of Beckett, Fergus County, Montana	USA		Serpukhovian	Serpukhovian	330.9	323.2	38	327.05	7.7
Paratarrasius hibbardi	Paratarrasius	species	Bear Gulch Limestone Lens (Blacktail)	45.7	-112.01	marine	Bear Gulch Limestone member, Heath Formation, Big Snowy Group	Heath Formation	south-west of Beckett, Fergus County, Montana	USA		Serpukhovian	Serpukhovian	330.9	323.2	38	327.05	7.7
Paratarrasius hibbardi	Paratarrasius	species	Bear Gulch Limestone Lens (Buchek)	45.7	-112.01	marine	Bear Gulch Limestone member, Heath Formation, Big Snowy Group	Heath Formation	south-west of Beckett, Fergus County, Montana	USA		Serpukhovian	Serpukhovian	330.9	323.2	38	327.05	7.7
Paratarrasius hibbardi	Paratarrasius	species	Bear Gulch Limestone Lens (General)	45.7	-112.01	marine	Bear Gulch Limestone member, Heath Formation, Big Snowy Group	Heath Formation	south-west of Beckett, Fergus County, Montana	USA		Serpukhovian	Serpukhovian	330.9	323.2	38	327.05	7.7
Paratarrasius hibbardi	Paratarrasius	species	Bear Gulch Limestone Lens (North Shore)	45.7	-112.01	marine	Bear Gulch Limestone member, Heath Formation, Big Snowy Group	Heath Formation	south-west of Beckett, Fergus County, Montana	USA		Serpukhovian	Serpukhovian	330.9	323.2	38	327.05	7.7
Paratarrasius hibbardi	Paratarrasius	species	Bear Gulch Limestone Lens (Supercrop Quarry)	45.7	-112.01	marine	Bear Gulch Limestone member, Heath Formation, Big Snowy Group	Heath Formation	south-west of Beckett, Fergus County, Montana	USA		Serpukhovian	Serpukhovian	330.9	323.2	38	327.05	7.7
Paratarrasius hibbardi	Paratarrasius	species	Bear Gulch Limestone Lens (Surprise Quarry)	45.7	-112.01	marine	Bear Gulch Limestone member, Heath Formation, Big Snowy Group	Heath Formation	south-west of Beckett, Fergus County, Montana	USA		Serpukhovian	Serpukhovian	330.9	323.2	38	327.05	7.7
Paratarrasius hibbardi	Paratarrasius	species	Bear Gulch Limestone Lens (Three Piller Quarry)	45.7	-112.01	marine	Bear Gulch Limestone member, Heath Formation, Big Snowy Group	Heath Formation	south-west of Beckett, Fergus County, Montana	USA		Serpukhovian	Serpukhovian	330.9	323.2	38	327.05	7.7
Phanerostean phonax	Phanerosteon	species	Bear Gulch Limestone Lens (Surprise Quarry)	45.7	-112.01	marine	Bear Gulch Limestone member, Heath Formation, Big Snowy Group	Heath Formation	south-west of Beckett, Fergus County, Montana	USA		Serpukhovian	Serpukhovian	330.9	323.2	38	327.05	7.7
Phanerostean phonax	Phanerosteon	species	Bear Gulch Limestone Lens (Channel Crop Quarry)	45.7	-112.01	marine	Bear Gulch Limestone member, Heath Formation, Big Snowy Group	Heath Formation	south-west of Beckett, Fergus County, Montana	USA		Serpukhovian	Serpukhovian	330.9	323.2	38	327.05	7.7
Phanerostean phonax	Phanerosteon	species	Bear Gulch Limestone Lens (Supercrop Quarry)	45.7	-112.01	marine	Bear Gulch Limestone member, Heath Formation, Big Snowy Group	Heath Formation	south-west of Beckett, Fergus County, Montana	USA		Serpukhovian	Serpukhovian	330.9	323.2	38	327.05	7.7
Phanerosteon phonax	Phanerosteon	species	Bear Gulch Limestone Lens (General)	45.7	-112.01	marine	Bear Gulch Limestone member, Heath Formation, Big Snowy Group	Heath Formation	south-west of Beckett, Fergus County, Montana	USA		Serpukhovian	Serpukhovian	330.9	323.2	38	327.05	7.7
Phanerosteon sp.	Phanerosteon	genus	Bear Gulch Limestone Lens (Supercrop Quarry)	45.7	-112.01	marine	Bear Gulch Limestone member, Heath Formation, Big Snowy Group	Heath Formation	south-west of Beckett, Fergus County, Montana	USA		Serpukhovian	Serpukhovian	330.9	323.2	38	327.05	7.7
Platysomus sp.	Platysomus	genus	Bear Gulch Limestone Lens (General)	45.7	-112.01	marine	Bear Gulch Limestone member, Heath Formation, Big Snowy Group	Heath Formation	south-west of Beckett, Fergus County, Montana	USA		Serpukhovian	Serpukhovian	330.9	323.2	38	327.05	7.7
Proceramala montanensis	Proceramala	species	Bear Gulch Limestone Lens (Blacktail)	45.7	-112.01	marine	Bear Gulch Limestone member, Heath Formation, Big Snowy Group	Heath Formation	south-west of Beckett, Fergus County, Montana	USA		Serpukhovian	Serpukhovian	330.9	323.2	38	327.05	7.7
Rhadinichthys sp.	Rhadinichthys	genus	Bear Gulch Limestone Lens (Supercrop Quarry)	45.7	-112.01	marine	Bear Gulch Limestone member, Heath Formation, Big Snowy Group	Heath Formation	south-west of Beckett, Fergus County, Montana	USA		Serpukhovian	Serpukhovian	330.9	323.2	38	327.05	7.7
Tarassiid		indeterminate	Bear Gulch Limestone Lens (Buchek)	45.7	-112.01	marine	Bear Gulch Limestone member, Heath Formation, Big Snowy Group	Heath Formation	south-west of Beckett, Fergus County, Montana	USA		Serpukhovian	Serpukhovian	330.9	323.2	38	327.05	7.7
Tarrasiid n. gen		indeterminate	Bear Gulch Limestone Lens (Supercrop Quarry)	45.7	-112.01	marine	Bear Gulch Limestone member, Heath Formation, Big Snowy Group	Heath Formation	south-west of Beckett, Fergus County, Montana	USA		Serpukhovian	Serpukhovian	330.9	323.2	38	327.05	7.7
Unnamed actinopterygian "barred scale"	Unnamed	indeterminate	Bear Gulch Limestone Lens (General)	45.7	-112.01	marine	Bear Gulch Limestone member, Heath Formation, Big Snowy Group	Heath Formation	south-west of Beckett, Fergus County, Montana	USA		Serpukhovian	Serpukhovian	330.9	323.2	38	327.05	7.7
Unnamed actinopterygian "BGLP"	Unnamed	indeterminate	Bear Gulch Limestone Lens (General)	45.7	-112.01	marine	Bear Gulch Limestone member, Heath Formation, Big Snowy Group	Heath Formation	south-west of Beckett, Fergus County, Montana	USA		Serpukhovian	Serpukhovian	330.9	323.2	38	327.05	7.7
Unnamed actinopterygian "big antorbital"	Unnamed	indeterminate	Bear Gulch Limestone Lens (General)	45.7	-112.01	marine	Bear Gulch Limestone member, Heath Formation, Big Snowy Group	Heath Formation	south-west of Beckett, Fergus County, Montana	USA		Serpukhovian	Serpukhovian	330.9	323.2	38	327.05	7.7
unnamed actinopterygian "brevis"	unnamed	indeterminate	Bear Gulch Limestone Lens (General)	45.7	-112.01	marine	Bear Gulch Limestone member, Heath Formation, Big Snowy Group	Heath Formation	south-west of Beckett, Fergus County, Montana	USA		Serpukhovian	Serpukhovian	330.9	323.2	38	327.05	7.7
unnamed actinopterygian "copiosus"	unnamed	indeterminate	Bear Gulch Limestone Lens (General)	45.7	-112.01	marine	Bear Gulch Limestone member, Heath Formation, Big Snowy Group	Heath Formation	south-west of Beckett, Fergus County, Montana	USA		Serpukhovian	Serpukhovian	330.9	323.2	38	327.05	7.7
Unnamed actinopterygian "deep scale"	Unnamed	indeterminate	Bear Gulch Limestone Lens (General)	45.7	-112.01	marine	Bear Gulch Limestone member, Heath Formation, Big Snowy Group	Heath Formation	south-west of Beckett, Fergus County, Montana	USA		Serpukhovian	Serpukhovian	330.9	323.2	38	327.05	7.7
Unnamed actinopterygian "fat fish"	Unnamed	indeterminate	Bear Gulch Limestone Lens (General)	45.7	-112.01	marine	Bear Gulch Limestone member, Heath Formation, Big Snowy Group	Heath Formation	south-west of Beckett, Fergus County, Montana	USA		Serpukhovian	Serpukhovian	330.9	323.2	38	327.05	7.7
Unnamed actinopterygian "gulo	Unnamed	indeterminate	Bear Gulch Limestone Lens (General)	45.7	-112.01	marine	Bear Gulch Limestone member, Heath Formation, Big Snowy Group	Heath Formation	south-west of Beckett, Fergus County, Montana	USA		Serpukhovian	Serpukhovian	330.9	323.2	38	327.05	7.7
Unnamed actinopterygian "horizontal cheek"	Unnamed	indeterminate	Bear Gulch Limestone Lens (General)	45.7	-112.01	marine	Bear Gulch Limestone member, Heath Formation, Big Snowy Group	Heath Formation	south-west of Beckett, Fergus County, Montana	USA		Serpukhovian	Serpukhovian	330.9	323.2	38	327.05	7.7
Unnamed actinopterygian "long pelvic"	Unnamed	indeterminate	Bear Gulch Limestone Lens (General)	45.7	-112.01	marine	Bear Gulch Limestone member, Heath Formation, Big Snowy Group	Heath Formation	south-west of Beckett, Fergus County, Montana	USA		Serpukhovian	Serpukhovian	330.9	323.2	38	327.05	7.7
Unnamed actinopterygian "lundae"	Unnamed	indeterminate	Bear Gulch Limestone Lens (General)	45.7	-112.01	marine	Bear Gulch Limestone member, Heath Formation, Big Snowy Group	Heath Formation	south-west of Beckett, Fergus County, Montana	USA		Serpukhovian	Serpukhovian	330.9	323.2	38	327.05	7.7
Unnamed actinopterygian "nude cheek"	Unnamed	indeterminate	Bear Gulch Limestone Lens (General)	45.7	-112.01	marine	Bear Gulch Limestone member, Heath Formation, Big Snowy Group	Heath Formation	south-west of Beckett, Fergus County, Montana	USA		Serpukhovian	Serpukhovian	330.9	323.2	38	327.05	7.7
unnamed actinopterygian "prolatus"	unnamed	indeterminate	Bear Gulch Limestone Lens (Blacktail)	45.7	-112.01	marine	Bear Gulch Limestone member, Heath Formation, Big Snowy Group	Heath Formation	south-west of Beckett, Fergus County, Montana	USA		Serpukhovian	Serpukhovian	330.9	323.2	38	327.05	7.7
unnamed actinopterygian "prolatus"	unnamed	indeterminate	Bear Gulch Limestone Lens (Depocenter)	45.7	-112.01	marine	Bear Gulch Limestone member, Heath Formation, Big Snowy Group	Heath Formation	south-west of Beckett, Fergus County, Montana	USA		Serpukhovian	Serpukhovian	330.9	323.2	38	327.05	7.7
unnamed actinopterygian "prolatus"	unnamed	indeterminate	Bear Gulch Limestone Lens (Rose Canyon)	45.7	-112.01	marine	Bear Gulch Limestone member, Heath Formation, Big Snowy Group	Heath Formation	south-west of Beckett, Fergus County, Montana	USA		Serpukhovian	Serpukhovian	330.9	323.2	38	327.05	7.7
unnamed actinopterygian "prolatus"	unnamed	indeterminate	Bear Gulch Limestone Lens (North Shore)	45.7	-112.01	marine	Bear Gulch Limestone member, Heath Formation, Big Snowy Group	Heath Formation	south-west of Beckett, Fergus County, Montana	USA		Serpukhovian	Serpukhovian	330.9	323.2	38	327.05	7.7
Unnamed actinopterygian "pseudo"	Unnamed	indeterminate	Bear Gulch Limestone Lens (General)	45.7	-112.01	marine	Bear Gulch Limestone member, Heath Formation, Big Snowy Group	Heath Formation	south-west of Beckett, Fergus County, Montana	USA		Serpukhovian	Serpukhovian	330.9	323.2	38	327.05	7.7
Unnamed actinopterygian "short vertical cheek"	Unnamed	indeterminate	Bear Gulch Limestone Lens (General)	45.7	-112.01	marine	Bear Gulch Limestone member, Heath Formation, Big Snowy Group	Heath Formation	south-west of Beckett, Fergus County, Montana	USA		Serpukhovian	Serpukhovian	330.9	323.2	38	327.05	7.7
Unnamed actinopterygian "spike"	Unnamed	indeterminate	Bear Gulch Limestone Lens (General)	45.7	-112.01	marine	Bear Gulch Limestone member, Heath Formation, Big Snowy Group	Heath Formation	south-west of Beckett, Fergus County, Montana	USA		Serpukhovian	Serpukhovian	330.9	323.2	38	327.05	7.7
Unnamed actinopterygian "tube bod"	Unnamed	indeterminate	Bear Gulch Limestone Lens (General)	45.7	-112.01	marine	Bear Gulch Limestone member, Heath Formation, Big Snowy Group	Heath Formation	south-west of Beckett, Fergus County, Montana	USA		Serpukhovian	Serpukhovian	330.9	323.2	38	327.05	7.7
Unnamed actinopterygian "worm tail"	Unnamed	indeterminate	Bear Gulch Limestone Lens (General)	45.7	-112.01	marine	Bear Gulch Limestone member, Heath Formation, Big Snowy Group	Heath Formation	south-west of Beckett, Fergus County, Montana	USA		Serpukhovian	Serpukhovian	330.9	323.2	38	327.05	7.7
Unnamed actinoptrygian "deep belly"	Unnamed	indeterminate	Bear Gulch Limestone Lens (General)	45.7	-112.01	marine	Bear Gulch Limestone member, Heath Formation, Big Snowy Group	Heath Formation	south-west of Beckett, Fergus County, Montana	USA		Serpukhovian	Serpukhovian	330.9	323.2	38	327.05	7.7
Wendyichthys dicksoni	Wendyichthys	species	Bear Gulch Limestone Lens (Allen)	45.7	-112.01	marine	Bear Gulch Limestone member, Heath Formation, Big Snowy Group	Heath Formation	south-west of Beckett, Fergus County, Montana	USA	Namurian e2b = lower Arnsbergian	Serpukhovian	Serpukhovian	330.9	323.2	38	327.05	7.7
Wendyichthys dicksoni	Wendyichthys	species	Bear Gulch Limestone Lens (Big Spring)	45.7	-112.01	marine	Bear Gulch Limestone member, Heath Formation, Big Snowy Group	Heath Formation	south-west of Beckett, Fergus County, Montana	USA	Namurian e2b = lower Arnsbergian	Serpukhovian	Serpukhovian	330.9	323.2	38	327.05	7.7
Wendyichthys dicksoni	Wendyichthys	species	Bear Gulch Limestone Lens (Blacktail)	45.7	-112.01	marine	Bear Gulch Limestone member, Heath Formation, Big Snowy Group	Heath Formation	south-west of Beckett, Fergus County, Montana	USA	Namurian e2b = lower Arnsbergian	Serpukhovian	Serpukhovian	330.9	323.2	38	327.05	7.7
Wendyichthys dicksoni	Wendyichthys	species	Bear Gulch Limestone Lens (Buchek)	45.7	-112.01	marine	Bear Gulch Limestone member, Heath Formation, Big Snowy Group	Heath Formation	south-west of Beckett, Fergus County, Montana	USA	Namurian e2b = lower Arnsbergian	Serpukhovian	Serpukhovian	330.9	323.2	38	327.05	7.7
Wendyichthys dicksoni	Wendyichthys	species	Bear Gulch Limestone Lens (Channel Crop Quarry)	45.7	-112.01	marine	Bear Gulch Limestone member, Heath Formation, Big Snowy Group	Heath Formation	south-west of Beckett, Fergus County, Montana	USA	Namurian e2b = lower Arnsbergian	Serpukhovian	Serpukhovian	330.9	323.2	38	327.05	7.7
Wendyichthys dicksoni	Wendyichthys	species	Bear Gulch Limestone Lens (Depocenter)	45.7	-112.01	marine	Bear Gulch Limestone member, Heath Formation, Big Snowy Group	Heath Formation	south-west of Beckett, Fergus County, Montana	USA	Namurian e2b = lower Arnsbergian	Serpukhovian	Serpukhovian	330.9	323.2	38	327.05	7.7
Wendyichthys dicksoni	Wendyichthys	species	Bear Gulch Limestone Lens (General)	45.7	-112.01	marine	Bear Gulch Limestone member, Heath Formation, Big Snowy Group	Heath Formation	south-west of Beckett, Fergus County, Montana	USA	Namurian e2b = lower Arnsbergian	Serpukhovian	Serpukhovian	330.9	323.2	38	327.05	7.7
Wendyichthys dicksoni	Wendyichthys	species	Bear Gulch Limestone Lens (Rose Canyon)	45.7	-112.01	marine	Bear Gulch Limestone member, Heath Formation, Big Snowy Group	Heath Formation	south-west of Beckett, Fergus County, Montana	USA	Namurian e2b = lower Arnsbergian	Serpukhovian	Serpukhovian	330.9	323.2	38	327.05	7.7
Wendyichthys dicksoni	Wendyichthys	species	Bear Gulch Limestone Lens (Surprise Quarry)	45.7	-112.01	marine	Bear Gulch Limestone member, Heath Formation, Big Snowy Group	Heath Formation	south-west of Beckett, Fergus County, Montana	USA	Namurian e2b = lower Arnsbergian	Serpukhovian	Serpukhovian	330.9	323.2	38	327.05	7.7
Wendyichthys dicksoni	Wendyichthys	species	Bear Gulch Limestone Lens (Three Piller Quarry)	45.7	-112.01	marine	Bear Gulch Limestone member, Heath Formation, Big Snowy Group	Heath Formation	south-west of Beckett, Fergus County, Montana	USA	Namurian e2b = lower Arnsbergian	Serpukhovian	Serpukhovian	330.9	323.2	38	327.05	7.7
Wendyichthys dicksoni	Wendyichthys	species	Bear Gulch Limestone Lens (Supercrop Quarry)	45.7	-112.01	marine	Bear Gulch Limestone member, Heath Formation, Big Snowy Group	Heath Formation	south-west of Beckett, Fergus County, Montana	USA	Namurian e2b = lower Arnsbergian	Serpukhovian	Serpukhovian	330.9	323.2	38	327.05	7.7
Wendyichthys lautreci	Wendyichthys	species	Bear Gulch Limestone Lens (Supercrop Quarry)	45.7	-112.01	marine	Bear Gulch Limestone member, Heath Formation, Big Snowy Group	Heath Formation	south-west of Beckett, Fergus County, Montana	USA		Serpukhovian	Serpukhovian	330.9	323.2	38	327.05	7.7
Wendyichthys lautreci	Wendyichthys	species	Bear Gulch Limestone Lens (Allen)	45.7	-112.01	marine	Bear Gulch Limestone member, Heath Formation, Big Snowy Group	Heath Formation	south-west of Beckett, Fergus County, Montana	USA		Serpukhovian	Serpukhovian	330.9	323.2	38	327.05	7.7
Wendyichthys lautreci	Wendyichthys	species	Bear Gulch Limestone Lens (Big Spring)	45.7	-112.01	marine	Bear Gulch Limestone member, Heath Formation, Big Snowy Group	Heath Formation	south-west of Beckett, Fergus County, Montana	USA		Serpukhovian	Serpukhovian	330.9	323.2	38	327.05	7.7
Wendyichthys lautreci	Wendyichthys	species	Bear Gulch Limestone Lens (Blacktail)	45.7	-112.01	marine	Bear Gulch Limestone member, Heath Formation, Big Snowy Group	Heath Formation	south-west of Beckett, Fergus County, Montana	USA		Serpukhovian	Serpukhovian	330.9	323.2	38	327.05	7.7
Yogoniscus gulo	Yogoniscus	species	Bear Gulch Limestone Lens (Allen)	45.7	-112.01	marine	Bear Gulch Limestone member, Heath Formation, Big Snowy Group	Heath Formation	south-west of Beckett, Fergus County, Montana	USA	Upper Chesterian, Namurian E2b)	Serpukhovian	Serpukhovian	330.9	323.2	38	327.05	7.7
Yogoniscus gulo	Yogoniscus	species	Bear Gulch Limestone Lens (Blacktail)	45.7	-112.01	marine	Bear Gulch Limestone member, Heath Formation, Big Snowy Group	Heath Formation	south-west of Beckett, Fergus County, Montana	USA		Serpukhovian	Serpukhovian	330.9	323.2	38	327.05	7.7
Yogoniscus gulo	Yogoniscus	species	Bear Gulch Limestone Lens (Buchek)	45.7	-112.01	marine	Bear Gulch Limestone member, Heath Formation, Big Snowy Group	Heath Formation	south-west of Beckett, Fergus County, Montana	USA		Serpukhovian	Serpukhovian	330.9	323.2	38	327.05	7.7
Yogoniscus gulo	Yogoniscus	species	Bear Gulch Limestone Lens (Depocenter)	45.7	-112.01	marine	Bear Gulch Limestone member, Heath Formation, Big Snowy Group	Heath Formation	south-west of Beckett, Fergus County, Montana	USA	Upper Chesterian, Namurian E2b)	Serpukhovian	Serpukhovian	330.9	323.2	38	327.05	7.7
Yogoniscus gulo	Yogoniscus	species	Bear Gulch Limestone Lens (Forest Shore)	45.7	-112.01	marine	Bear Gulch Limestone member, Heath Formation, Big Snowy Group	Heath Formation	south-west of Beckett, Fergus County, Montana	USA	Upper Chesterian, Namurian E2b)	Serpukhovian	Serpukhovian	330.9	323.2	38	327.05	7.7
Yogoniscus gulo	Yogoniscus	species	Bear Gulch Limestone Lens (General)	45.7	-112.01	marine	Bear Gulch Limestone member, Heath Formation, Big Snowy Group	Heath Formation	south-west of Beckett, Fergus County, Montana	USA		Serpukhovian	Serpukhovian	330.9	323.2	38	327.05	7.7
Yogoniscus gulo	Yogoniscus	species	Bear Gulch Limestone Lens (North Shore)	45.7	-112.01	marine	Bear Gulch Limestone member, Heath Formation, Big Snowy Group	Heath Formation	south-west of Beckett, Fergus County, Montana	USA	Upper Chesterian, Namurian E2b)	Serpukhovian	Serpukhovian	330.9	323.2	38	327.05	7.7
Yogoniscus gulo	Yogoniscus	species	Bear Gulch Limestone Lens (Rose Canyon)	45.7	-112.01	marine	Bear Gulch Limestone member, Heath Formation, Big Snowy Group	Heath Formation	south-west of Beckett, Fergus County, Montana	USA	Upper Chesterian, Namurian E2b)	Serpukhovian	Serpukhovian	330.9	323.2	38	327.05	7.7
Yogoniscus gulo	Yogoniscus	species	Bear Gulch Limestone Lens (Supercrop Quarry)	45.7	-112.01	marine	Bear Gulch Limestone member, Heath Formation, Big Snowy Group	Heath Formation	south-west of Beckett, Fergus County, Montana	USA		Serpukhovian	Serpukhovian	330.9	323.2	38	327.05	7.7
Yogoniscus gulo	Yogoniscus	species	Bear Gulch Limestone Lens (Surprise Quarry)	45.7	-112.01	marine	Bear Gulch Limestone member, Heath Formation, Big Snowy Group	Heath Formation	south-west of Beckett, Fergus County, Montana	USA		Serpukhovian	Serpukhovian	330.9	323.2	38	327.05	7.7
Yogoniscus gulo	Yogoniscus	species	Bear Gulch Limestone Lens (Three Piller Quarry)	45.7	-112.01	marine	Bear Gulch Limestone member, Heath Formation, Big Snowy Group	Heath Formation	south-west of Beckett, Fergus County, Montana	USA	Upper Chesterian, Namurian E2b)	Serpukhovian	Serpukhovian	330.9	323.2	38	327.05	7.7
Yogoniscus lojo	Yogoniscus	species	Bear Gulch Limestone Lens (Supercrop Quarry)	45.7	-112.01	marine	Bear Gulch Limestone member, Heath Formation, Big Snowy Group	Heath Formation	south-west of Beckett, Fergus County, Montana	USA		Serpukhovian	Serpukhovian	330.9	323.2	38	327.05	7.7
Yogoniscus sp.	Yogoniscus	genus	Bear Gulch Limestone Lens (General)	45.7	-112.01	marine	Bear Gulch Limestone member, Heath Formation, Big Snowy Group	Heath Formation	south-west of Beckett, Fergus County, Montana	USA		Serpukhovian	Serpukhovian	330.9	323.2	38	327.05	7.7
Yogoniscus sp.	Yogoniscus	genus	Bear Gulch Limestone Lens (Supercrop Quarry)	45.7	-112.01	marine	Bear Gulch Limestone member, Heath Formation, Big Snowy Group	Heath Formation	south-west of Beckett, Fergus County, Montana	USA		Serpukhovian	Serpukhovian	330.9	323.2	38	327.05	7.7
Blairolepis loanheadensis	Blairolepis	species	Loanhead (Burghlee Ironstone)	55.871634	-3.1576319	freshwater	Limestone Coal Formation	Limestone Coal Formation	Lothian, Scotland	Scotland	Namurian A	Serpukhovian	Serpukhovian	330.9	323.2	38	327.05	7.7
Cryphiolepis striatus	Cryphiolepis	species	Loanhead (Burghlee Ironstone)	55.871634	-3.1576319	freshwater	Limestone Coal Formation / Edge Coal series (in Gardiner 1967)	Limestone Coal Formation	Lothian, Scotland	Scotland	Pendleian (E1) age	Serpukhovian	Serpukhovian	330.9	323.2	38	327.05	7.7
Drydenius insignis	Drydenius	species	Loanhead (Burghlee Ironstone)	55.871634	-3.1576319	freshwater	Limestone Coal Formation / Edge Coal series (in Gardiner 1967)	Limestone Coal Formation	Lothian, Scotland	Scotland	Namurian E1-E2	Serpukhovian	Serpukhovian	330.9	323.2	38	327.05	7.7
Elonichthys robisoni	Elonichthys	species	Loanhead (Burghlee Ironstone)	55.871634	-3.1576319	freshwater	Limestone Coal Formation / Edge Coal series (in Gardiner 1967)	Limestone Coal Formation	Lothian, Scotland	Scotland	Pendleian (E1) age	Serpukhovian	Serpukhovian	330.9	323.2	38	327.05	7.7
Elonichthys robisoni	Elonichthys	species	Wallyford	55.9381	-3.0117	freshwater	Limestone Coal Formation / Edge Coal series (in Gardiner 1967)	Limestone Coal Formation		Scotland	Pendleian (E1) age	Serpukhovian	Serpukhovian	330.9	323.2	38	327.05	7.7
Elonichthys robisoni	Elonichthys	species	Possil	55.885397	-4.25264		Limestone Coal Formation (all Possil deposits are Limestone Coal Formation	Limestone Coal Formation	Glasgow, Scotland	Scotland	Namurian E1 (Pendleian)	Serpukhovian	Serpukhovian	330.9	323.2	38	327.05	7.7
Eurynotus crenatus	Eurynotus	species	Possil	55.885397	-4.25264		Limestone Coal Formation (all Possil deposits are Limestone Coal Formation	Limestone Coal Formation	Glasgow, Scotland	Scotland	Namurian E1 (Pendleian)	Serpukhovian	Serpukhovian	330.9	323.2	38	327.05	7.7
Eurynotus crenatus	Eurynotus	species	Wallyford	55.9381	-3.0117		Limestone Coal Formation / Edge Coal series (in Gardiner 1967)	Limestone Coal Formation		Scotland	Pendleian (E1) age	Serpukhovian	Serpukhovian	330.9	323.2	38	327.05	7.7
Eurynotus crenatus	Eurynotus	species	Loanhead (Burghlee Ironstone)	55.871634	-3.1576319	freshwater	Limestone Coal Formation / Edge Coal series (in Gardiner 1967)	Limestone Coal Formation	Lothian, Scotland	Scotland	Pendleian (E1) age	Serpukhovian	Serpukhovian	330.9	323.2	38	327.05	7.7
Eurynotus crenatus	Eurynotus	species	Duck Hill	56.071436	-3.5533472		roof of Dunfermline Splint Coal, Limestone Coal Group	Limestone Coal Formation	Fife, Scotland	Scotland	Pendleian	Serpukhovian	Serpukhovian	330.9	323.2	38	327.05	7.7
Eurynotus microlepidotus	Eurynotus	species	Loanhead (No. 2 Ironstone)	55.871634	-3.1576319	freshwater	Calciferous Sandstone Series, Cementstone Group (specimen label says "Carb. Limestone)	Limestone Coal Formation	Scotland	Scotland		Serpukhovian	Serpukhovian	330.9	323.2	38	327.05	7.7
Nematoptychius greenocki	Nematoptychius	species	Loanhead (Burghlee Ironstone)	55.871634	-3.1576319	freshwater	Limestone Coal Formation / Edge Coal series (in Gardiner 1967)	Limestone Coal Formation		Scotland	Pendleian (E1) age	Serpukhovian	Serpukhovian	330.9	323.2	38	327.05	7.7
Nematoptychius greenocki	Nematoptychius	species	Loanhead (No. 2 Ironstone)	55.871634	-3.1576319	freshwater	Limestone Coal Formation / Edge Coal series (in Gardiner 1967)	Limestone Coal Formation		Scotland	Pendleian (E1) age	Serpukhovian	Serpukhovian	330.9	323.2	38	327.05	7.7
Protohaplolepis scotica	Protohaplolepis	species	Loanhead (Burghlee Ironstone)	55.871634	-3.1576319	freshwater	Limestone Coal Formation	Limestone Coal Formation	Lothian, Scotland	Scotland	Namurian A	Serpukhovian	Serpukhovian	330.9	323.2	38	327.05	7.7
Pseudogonatodus parvidens	Pseudogonatodus	species	Loanhead (Burghlee Ironstone)	55.871634	-3.1576319	freshwater	Limestone Coal Formation / Edge Coal series (in Gardiner 1967)	Limestone Coal Formation	Lothian, Scotland	Scotland	Pendleian (E1) age	Serpukhovian	Serpukhovian	330.9	323.2	38	327.05	7.7
Pseudogonatodus parvidens	Pseudogonatodus	species	Wallyford	55.9381	-3.0117		Limestone Coal Formation / Edge Coal series (in Gardiner 1967)	Limestone Coal Formation		Scotland	Pendleian (E1) age	Serpukhovian	Serpukhovian	330.9	323.2	38	327.05	7.7
Pseudogonatodus parvidens	Pseudogonatodus	species	Possil	55.885397	-4.25264		Lower Possil Ironstone, Limestone Coal Formation	Limestone Coal Formation	Lanarkshire, Scotland	Scotland	Pendleian (E1) age	Serpukhovian	Serpukhovian	330.9	323.2	38	327.05	7.7
Pseudogonatodus parvidens	Pseudogonatodus	species	Lochgelly	56.12816	-3.31109		Limestone Coal Formation / Edge Coal series (in Gardiner 1967)	Limestone Coal Formation		Scotland	Pendleian (E1) age	Serpukhovian	Serpukhovian	330.9	323.2	38	327.05	7.7
Rhadinichthys carinatus	Rhadinichthys	species	Wallyford	55.9381	-3.0117	freshwater	Limestone Coal Formation / Edge Coal series (in Gardiner 1967)	Limestone Coal Formation		Scotland	Pendleian (E1) age	Serpukhovian	Serpukhovian	330.9	323.2	38	327.05	7.7
Rhadinichthys ornatissimus	Rhadinichthys	species	Loanhead (Burghlee Ironstone)	55.871634	-3.1576319	freshwater	Flex Coal, Carboniferous Limestone	Limestone Coal Formation	Scotland	Scotland	Pendleian	Serpukhovian	Serpukhovian	330.9	323.2	38	327.05	7.7
Rhadinichthys ornatissimus	Rhadinichthys	species	Loanhead (No. 2 Ironstone)	55.871634	-3.1576319	freshwater	Limestone Coal Formation / Edge Coal series (in Gardiner 1967)	Limestone Coal Formation	Lothian, Scotland	Scotland	Pendleian (E1) age	Serpukhovian	Serpukhovian	330.9	323.2	38	327.05	7.7
Rhadinichthys sp.	Rhadinichthys	genus	Possil	55.885397	-4.25264		Lower Possil Ironstone, Limestone Coal Formation	Limestone Coal Formation	Lanarkshire, Scotland	Scotland	Pendleian (E1) age	Serpukhovian	Serpukhovian	330.9	323.2	38	327.05	7.7
Watsonichthys pectinatus	Watsonichthys	species	Loanhead (Burghlee Ironstone)	55.871634	-3.1576319	freshwater	Limestone Coal Formation / Edge Coal series (in Gardiner 1967)	Limestone Coal Formation	Lothian, Scotland	Scotland		Serpukhovian	Serpukhovian	330.9	323.2	38	327.05	7.7
Pseudogonatodus parvidens	Pseudogonatodus	species	Dora Bone Bed	56.11	-3.35	freshwater	Little Splint Coal, Limestone Coal Formation	Limestone Coal Formation	Fife, Scotland	Scotland	Namurian	Serpukhovian	Serpukhovian	330.9	323.2	38	327.05	7.7
Pseudogonatodus sp.	Pseudogonatodus	genus	Dora Bone Bed	56.11	-3.35	freshwater	Limestone Coal Formation	Limestone Coal Formation	Fife, Scotland	Scotland		Serpukhovian	Serpukhovian	330.9	323.2	38	327.05	7.7
Eurynotus crenatus	Eurynotus	species	Dalkeith	55.8958	-3.0583		Coal Measures, (based on this being from Smeaton Shaw, Dalkeith Quarry), Limestone Coal Group	Limestone Coal Formation	Lothian, Scotland	Scotland	Pendleian	Serpukhovian	Serpukhovian	330.9	323.2	38	327.05	7.7
Eurynotus crenatus	Eurynotus	species	Blebo Craigs	56.3259	-2.9237	freshwater	possibly Limestone Coal Formation	Limestone Coal Formation	Fife, Scotland	Scotland	Making assumption that this locality outcrops with the same formation as the Dora Bone Bed nearby in Fife, Rock, Age and environment information is based on this assumption	Serpukhovian	Serpukhovian	330.9	323.2	38	327.05	7.7
Rhadinichthys ornatissimus	Rhadinichthys	species	Dalkeith	55.8958	-3.0583		Coal Measures, (based on this being from Smeaton Shaw, Dalkeith Quarry), Limestone Coal Group	Limestone Coal Formation	Lothian, Scotland	Scotland	Pendleian	Serpukhovian	Serpukhovian	330.9	323.2	38	327.05	7.7
Amphicentrum sp.	Amphicentrum	genus	Manse Burn	55.931679	-4.361578	brackish	probably Shrimp Member, Manse Burn Formation	Manse Burn Formation	western Midland Valley, Scotland	Scotland	Pendlelian (Namurian)	Serpukhovian	Serpukhovian	330.9	323.2	38	327.05	7.7
Amphicentrum crassum	Amphicentrum	species	Manse Burn	55.931679	-4.361578	brackish	Hosie Limestone Facies, Shrimp Member, Manse Burn Formation	Manse Burn Formation	western Midland Valley, Scotland	Scotland		Serpukhovian	Serpukhovian	330.9	323.2	38	327.05	7.7
Cheirodus crassus	Cheirodus	species	Manse Burn	55.931679	-4.361578	brackish	probably Shrimp Member, Manse Burn Formation	Manse Burn Formation	western Midland Valley, Scotland	Scotland	Pendlelian (Namurian)	Serpukhovian	Serpukhovian	330.9	323.2	38	327.05	7.7
Elonichthys? sp.	Elonichthys	species	Manse Burn	55.931679	-4.361578	brackish	Hosie Limestone Facies, Shrimp Member, Manse Burn Formation	Manse Burn Formation	western Midland Valley, Scotland	Scotland	basal Namurian	Serpukhovian	Serpukhovian	330.9	323.2	38	327.05	7.7
Frederichthys musadentatus	Frederichthys	species	Manse Burn	55.931679	-4.361578	brackish	probably Shrimp Member, Manse Burn Formation	Manse Burn Formation	western Midland Valley, Scotland	Scotland	Pendlelian (Namurian)	Serpukhovian	Serpukhovian	330.9	323.2	38	327.05	7.7
Melanecta anneae	Melanecta	species	Manse Burn	55.931679	-4.361578	brackish	Shrimp Member, Manse Burn Formation	Manse Burn Formation	western Midland Valley, Scotland	Scotland	Pendlelian (Namurian)	Serpukhovian	Serpukhovian	330.9	323.2	38	327.05	7.7
Trawdenia carricki	Trawdenia	species	Manse Burn	55.931679	-4.361578	brackish	Shrimp Member, Manse Burn Formation	Manse Burn Formation	western Midland Valley, Scotland	Scotland	Pendlelian (Namurian)	Serpukhovian	Serpukhovian	330.9	323.2	38	327.05	7.7
Trawdenia pancheni	Trawdenia	species	Manse Burn	55.931679	-4.361578	brackish	Shrimp Member, Manse Burn Formation	Manse Burn Formation	western Midland Valley, Scotland	Scotland	Pendlelian (Namurian)	Serpukhovian	Serpukhovian	330.9	323.2	38	327.05	7.7
Mesopoma sp. nov. A	Mesopoma	species	Manse Burn	55.931679	-4.361578	brackish	Hosie Limestone Facies, Shrimp Member, Manse Burn Formation	Manse Burn Formation	western Midland Valley, Scotland	Scotland		Serpukhovian	Serpukhovian	330.9	323.2	38	327.05	7.7
Mesopoma sp. nov. B	Mesopoma	species	Manse Burn	55.931679	-4.361578	brackish	Hosie Limestone Facies, Shrimp Member, Manse Burn Formation	Manse Burn Formation	western Midland Valley, Scotland	Scotland		Serpukhovian	Serpukhovian	330.9	323.2	38	327.05	7.7
Mesopoma? smithsoni	Mesopoma?	indeterminate	Manse Burn	55.931679	-4.361578	brackish	Shrimp Member, Manse Burn Formation	Manse Burn Formation	western Midland Valley, Scotland	Scotland	Pendlelian (Namurian)	Serpukhovian	Serpukhovian	330.9	323.2	38	327.05	7.7
Rhadinichthyid undet.	Rhadinichthyid	indeterminate	Manse Burn	55.931679	-4.361578	brackish	Hosie Limestone Facies, Shrimp Member, Manse Burn Formation	Manse Burn Formation	western Midland Valley, Scotland	Scotland		Serpukhovian	Serpukhovian	330.9	323.2	38	327.05	7.7
Woodichthys bearsdeni	Woodichthys	species	Manse Burn	55.931679	-4.361578	brackish	Hosie Limestone Facies, Shrimp Member, Manse Burn Formation	Manse Burn Formation	western Midland Valley, Scotland	Scotland		Serpukhovian	Serpukhovian	330.9	323.2	38	327.05	7.7
Amphicentrum granulosum	Amphicentrum	species	Manse Burn	55.931679	-4.361578	marine	Hosie Limestone Facies, Shrimp Member, Manse Burn Formation	Manse Burn Formation	western Midland Valley, Scotland	Scotland	Pendlelian (Namurian)	Serpukhovian	Serpukhovian	330.9	323.2	38	327.05	7.7
Watsonichthys sp.	Watsonichthys	genus	Manse Burn	55.931679	-4.361578	marine	Shrimp Member, Manse Burn Formation	Manse Burn Formation	western Midland Valley, Scotland	Scotland		Serpukhovian	Serpukhovian	330.9	323.2	38	327.05	7.7
Elonichthys robisoni	Elonichthys	species	East Kilbride	55.764529	-4.17711	marine	Shrimp Member, Manse Burn Formation	Manse Burn Formation	Lanarkshire, Scotland	Scotland	Pendleian E1 zone	Serpukhovian	Serpukhovian	330.9	323.2	38	327.05	7.7
Gyrolepis rankinii	Gyrolepis	species	East Kilbride	55.764529	-4.17711	marine	Shrimp Member, Manse Burn Formation (assumed to be same as other East Kilbride locality)	Manse Burn Formation	Lanarkshire, Scotland	Scotland	Pendleian E1 zone	Serpukhovian	Serpukhovian	330.9	323.2	38	327.05	7.7
Rhadinichthys carinatus	Rhadinichthys	species	East Kilbride	55.764529	-4.17711	marine	Shrimp Member, Manse Burn Formation	Manse Burn Formation	Lanarkshire, Scotland	Scotland	Pendleian E1 zone	Serpukhovian	Serpukhovian	330.9	323.2	38	327.05	7.7
Acrolepis hopkinsi	Acrolepis	species	Hebden Bridge	53.742	-2.009	marine		Millstone Grit Formation	Yorkshire, England	England		Serpukhovian	Serpukhovian	330.9	323.2	38	327.05	7.7
Elonichthys aitkeni	Elonichthys	species	Summit	53.66	-2.086	marine		Millstone Grit Formation	Lancashire, England	England		Serpukhovian	Serpukhovian	330.9	323.2	38	327.05	7.7
Elonichthys caudalis	Elonichthys	species	Summit	53.66	-2.086	marine		Millstone Grit Formation	Lancashire, England	England		Serpukhovian	Serpukhovian	330.9	323.2	38	327.05	7.7
Elonichthys portlocki	Elonichthys	species	Summit	53.66	-2.086	marine		Millstone Grit Formation	Lancashire, England	England		Serpukhovian	Serpukhovian	330.9	323.2	38	327.05	7.7
Elonichthys oblongus	Elonichthys	species	Summit	53.66	-2.086	marine		Millstone Grit Formation	Lancashire, England	England		Serpukhovian	Serpukhovian	330.9	323.2	38	327.05	7.7
palaeoniscid		indeterminate	Summit	53.66	-2.086	marine	Millstone Grit Group, (Rossendale Formation?)	Millstone Grit Formation	Lancashire, England	England		Serpukhovian	Serpukhovian	330.9	323.2	38	327.05	7.7
Platysomus sp.	Platysomus	genus	Summit	53.66	-2.086	marine		Millstone Grit Formation	Lancashire, England	England		Serpukhovian	Serpukhovian	330.9	323.2	38	327.05	7.7
Rhadinichthys microdon	Rhadinichthys	species	Summit	53.66	-2.086	marine		Millstone Grit Formation	Lancashire, England	England		Serpukhovian	Serpukhovian	330.9	323.2	38	327.05	7.7
Rhadinichthys monensis	Rhadinichthys	species	Summit	53.66	-2.086	marine		Millstone Grit Formation	Lancashire, England	England		Serpukhovian	Serpukhovian	330.9	323.2	38	327.05	7.7
Rhadinichthys planti	Rhadinichthys	species	Summit	53.66	-2.086	marine		Millstone Grit Formation	Lancashire, England	England		Serpukhovian	Serpukhovian	330.9	323.2	38	327.05	7.7
Acrolepis sp.	Acrolepis	genus	Winter Hill	53.63	-2.515	marine	Namurian Series Formation	Namurian Series Formation	England, UK	England	Pendleian	Serpukhovian	Serpukhovian	330.9	323.2	38	327.05	7.7
Acrolepis sp.	Acrolepis	genus	River Yarrow	53.65	-2.65	marine	Namurian Series Formation	Namurian Series Formation	England, UK	England	Pendleian	Serpukhovian	Serpukhovian	330.9	323.2	38	327.05	7.7
Acrolepis sp.	Acrolepis	genus	Dearden Moor	53.68080139	-2.29386078	marine	Namurian Series Formation	Namurian Series Formation	England, UK	England	Pendleian	Serpukhovian	Serpukhovian	330.9	323.2	38	327.05	7.7
Acrolepis sp.	Acrolepis	genus	Oxenhope Moor	53.812	-1.952	marine	Namurian Series Formation	Namurian Series Formation	England, UK	England	Pendleian	Serpukhovian	Serpukhovian	330.9	323.2	38	327.05	7.7
Elonichthys robisoni	Elonichthys	species	Niddrie (South Parrot Coal)	55.931944	-3.114444	marine	South Parrot Coal, Upper Limestone Formation	Upper Limestone Formation	Lothian, Scotland	Scotland	Pendleian - Arnsbergian	Serpukhovian	Serpukhovian	330.9	323.2	38	327.05	7.7
Eurynotus crenatus	Eurynotus	species	Niddrie (South Parrot Coal)	55.931944	-3.114444	marine	South Parrot Coal, Upper Limestone Formation	Upper Limestone Formation	Edinburgh, Scotland	Scotland	Pendleian	Serpukhovian	Serpukhovian	330.9	323.2	38	327.05	7.7
Gonatodus punctatus	Gonatodus	species	Niddrie (South Parrot Coal)	55.931944	-3.114444	marine	South Parrot Coal, Upper Limestone Formation	Upper Limestone Formation	Edinburgh, Scotland	Scotland	Pendleian	Serpukhovian	Serpukhovian	330.9	323.2	38	327.05	7.7
Nematoptychius greenocki	Nematoptychius	species	Niddrie (South Parrot Coal)	55.931944	-3.114444	marine	South Parrot Coal, Upper Limestone Formation	Upper Limestone Formation	Edinburgh, Scotland	Scotland	Pendleian	Serpukhovian	Serpukhovian	330.9	323.2	38	327.05	7.7
Pseudogonatodus parvidens	Pseudogonatodus	species	Niddrie (South Parrot Coal)	55.931944	-3.114444	marine	South Parrot Coal, Upper Limestone Formation	Upper Limestone Formation		Scotland	Pendleian - Arnsbergian	Serpukhovian	Serpukhovian	330.9	323.2	38	327.05	7.7
Rhadinichthys sp.	Rhadinichthys	genus	Niddrie (South Parrot Coal)	55.931944	-3.114444	marine	South Parrot Coal, Upper Limestone Formation	Upper Limestone Formation	Edinburgh, Scotland	Scotland	Pendleian	Serpukhovian	Serpukhovian	330.9	323.2	38	327.05	7.7
Watsonichthys pectinatus	Watsonichthys	species	Niddrie (South Parrot Coal)	55.931944	-3.114444	marine	South Parrot Coal, Upper Limestone Formation	Upper Limestone Formation	Edinburgh, Scotland	Scotland	Pendleian	Serpukhovian	Serpukhovian	330.9	323.2	38	327.05	7.7
Acrolepis hopkinsi	Acrolepis	species	Quarter	55.733333	-4.03333	marine	either Limestone Coal Formation or Upper Limestone Formation (based on location and supposed Early Carboniferous age), though there are no Limestone Coal Formation deposits in this locality, so assumed to be Upper Limestone Formation	Upper Limestone Formation	Lanarkshire, Scotland	Scotland		Serpukhovian	Serpukhovian	330.9	323.2	38	327.05	7.7
Kentuckia deani	Kentuckia	species	Near Junction City	37.585278	-84.788611		New Providence Shale Member, Stockdale Formation (Waverly Shales in older accounts)	Stockdale Formation	Kentucky, USA	USA	Ivorian	Tournaisian	Tournaisian	358.9	346.7	36	352.8	12.2
Elonichthys sp.	Elonichthys	genus	Trenholm Brook	46.141616	-63.882858		Coal Measures		Nova Scotia	Canada		Tournaisian	Visean 1	358.9	338	36	348.45	20.9
Canobius sp.	Canobius	genus	Great Zap Valley	37.576389	43.736667	marine	Koprulu Formation	Koprulu Formation	Hakkari, southeastern Turkey	Turkey		Tournaisian	Tournaisian	358.9	346.7	36	352.8	12.2
Actinopterygii indet.		indeterminate	Great Zap Valley	37.576389	43.736667	marine	Koprulu Formation	Koprulu Formation	Hakkari, southeastern Turkey	Turkey		Tournaisian	Tournaisian	358.9	346.7	36	352.8	12.2
Lambeia pectinatus	Lambeia	species	Bay of Fundy	45.916667	-64.65	freshwater	Albert Formation	Albert Formation	Bay of Fundy, New Brunswick, Canada	Canada		Tournaisian	Tournaisian	358.9	346.7	36	352.8	12.2
Acrolepis hortonensis	Acrolepis	species	Bay of Fundy	45.916667	-64.65	freshwater	Albert Formation	Albert Formation	Bay of Fundy, New Brunswick, Canada	Canada		Tournaisian	Tournaisian	358.9	346.7	36	352.8	12.2
Elonichthys browni	Elonichthys	species	Bay of Fundy	45.916667	-64.65	freshwater	Albert Formation	Albert Formation	Bay of Fundy, New Brunswick, Canada	Canada		Tournaisian	Tournaisian	358.9	346.7	36	352.8	12.2
Elonichthys ellsi	Elonichthys	species	Bay of Fundy	45.916667	-64.65	freshwater	Albert Formation	Albert Formation	Bay of Fundy, Canada	Canada		Tournaisian	Tournaisian	358.9	346.7	36	352.8	12.2
Elonichthys sp.	Elonichthys	genus	Bay of Fundy	45.916667	-64.65	freshwater	Albert Formation	Albert Formation	Bay of Fundy, Canada	Canada		Tournaisian	Tournaisian	358.9	346.7	36	352.8	12.2
Elonichthys browni	Elonichthys	species	Frederick Brook	45.877889	-64.6685	freshwater	Albert Formation	Albert Formation	Canada	Canada		Tournaisian	Tournaisian	358.9	346.7	36	352.8	12.2
Palaeoniscum sp.	Palaeoniscum	genus	Bay of Fundy	45.916667	-64.65	freshwater	Albert Formation	Albert Formation	Bay of Fundy, New Brunswick, Canada	Canada		Tournaisian	Tournaisian	358.9	346.7	36	352.8	12.2
Rhadinichthys alberti	Rhadinichthys	species	Bay of Fundy	45.916667	-64.65	freshwater	Albert Formation	Albert Formation	Bay of Fundy, New Brunswick, Canada	Canada		Tournaisian	Tournaisian	358.9	346.7	36	352.8	12.2
Rhadinichthys sp.	Rhadinichthys	genus	Bay of Fundy	45.916667	-64.65	freshwater	Albert Formation	Albert Formation	Bay of Fundy, New Brunswick, Canada	Canada		Tournaisian	Tournaisian	358.9	346.7	36	352.8	12.2
Palaeoniscum sp.	Palaeoniscum	genus	Elgin	45.825151	-65.051937	freshwater	Albert (Shales) Formation	Albert Formation	New Brunswick	Canada	late Tn2, to early Tn3	Tournaisian	Tournaisian	358.9	346.7	36	352.8	12.2
Palaeoniscum sp.	Palaeoniscum	genus	Trout Creek	45.692495	-65.432066	freshwater	assumed to be Albert Formation based on underlying Carboniferous geology of Kings County, New Brunswick	Albert Formation	Kings County, New Brunswick	Canada		Tournaisian	Tournaisian	358.9	346.7	36	352.8	12.2
Rhadinichthys alberti	Rhadinichthys	species	Belliveau	45.937907	-64.614933	freshwater	Albert Shales (Albert Formation)	Albert Formation	New Brunswick	Canada		Tournaisian	Tournaisian	358.9	346.7	36	352.8	12.2
Rhadinichthys alberti	Rhadinichthys	species	Petitcodiac River	45.86838	-64.56086	freshwater	assumed to be Albert Formation based on nearby New Brunswick geology	Albert Formation	New Brunswick	Canada		Tournaisian	Tournaisian	358.9	346.7	36	352.8	12.2
Elonichthys browni	Elonichthys	species	Sussex	45.716667	-65.516667	brackish	Facies 1, Facies Association A, Albert Formation, Horton Group	Albert Formation	New Brunswick	Canada		Tournaisian	Tournaisian	358.9	346.7	36	352.8	12.2
Amblypterus sp.	Amblypterus	genus	Bay of Fundy	45.916667	-64.65	freshwater	Albert Formation, Coal Measures (on specimen label)	Albert Formation	Bay of Fundy, New Brunswick, Canada	Canada		Tournaisian	Tournaisian	358.9	346.7	36	352.8	12.2
Aetheretmon valentiacum	Aetheretmon	species	Foulden Fish Bed	55.790937	-2.127554	brackish	Ballagan Formation, Calciferous Sandstone Series, Cementstone Group	Ballagan Formation	Berwickshire, Scotland	Scotland	Courceyan regional substage, Dinantian regional stage	Tournaisian	Tournaisian	358.9	346.7	36	352.8	12.2
Cosmoptychius striatus	Cosmoptychius	species	Foulden Fish Bed	55.790937	-2.127554	brackish	Ballagan Formation, Calciferous Sandstone Series, Cementstone Group	Ballagan Formation	Berwickshire, Scotland	Scotland	Courceyan regional substage, Dinantian regional stage	Tournaisian	Tournaisian	358.9	346.7	36	352.8	12.2
Fouldenia ischiptera	Fouldenia	species	Foulden Fish Bed	55.790937	-2.127554	brackish	Ballagan Formation, Calciferous Sandstone Series, Cementstone Group	Ballagan Formation	Berwickshire, Scotland	Scotland	Courceyan regional substage, Dinantian regional stage	Tournaisian	Tournaisian	358.9	346.7	36	352.8	12.2
palaeoniscid		indeterminate	Foulden Fish Bed	55.790937	-2.127554	brackish	Ballagan Formation, Calciferous Sandstone Series, Cementstone Group	Ballagan Formation	Berwickshire, Scotland	Scotland	Courceyan regional substage, Dinantian regional stage	Tournaisian	Tournaisian	358.9	346.7	36	352.8	12.2
Phanerosteon ovensi	Phanerosteon	species	Foulden Fish Bed	55.790937	-2.127554	brackish	Ballagan Formation, Calciferous Sandstone Series, Cementstone Group	Ballagan Formation	Berwickshire, Scotland	Scotland	Courceyan regional substage, Dinantian regional stage	Tournaisian	Tournaisian	358.9	346.7	36	352.8	12.2
Rhadinichthys sp.	Rhadinichthys	genus	Foulden Fish Bed	55.790937	-2.127554	brackish	Ballagan Formation, Calciferous Sandstone Series, Cementstone Group	Ballagan Formation	Berwickshire, Scotland	Scotland	Courceyan regional substage, Dinantian regional stage	Tournaisian	Tournaisian	358.9	346.7	36	352.8	12.2
Strepheoschema fouldensis	Strepheoschema	species	Foulden Fish Bed	55.790937	-2.127554	brackish	Ballagan Formation, Calciferous Sandstone Series, Cementstone Group	Ballagan Formation	Berwickshire, Scotland	Scotland	Courceyan regional substage, Dinantian regional stage	Tournaisian	Tournaisian	358.9	346.7	36	352.8	12.2
Aetheretmon sp.	Aetheretmon	genus	ANE-4	54.144296	36.567265	brackish	Upa Formation/Lower Os'kin/Bystraya/Bystr'anskaya Formation	Bystr'anskaya Formation	Upa Basin, Moscow syneclise, Minussinsk Depression, Siberia	Russia	Upper Malyovka-Lower Upa	Tournaisian	Tournaisian	358.9	346.7	36	352.8	12.2
Bishofia lucida	Bishofia	species	ANE-4	54.144296	36.567265	brackish	Upa Formation/Lower Os'kin/Bystraya/Bystr'anskaya Formation	Bystr'anskaya Formation	Upa Basin, Moscow syneclise, Minussinsk Depression, Siberia	Russia	Upper Malyovka-Lower Upa	Tournaisian	Tournaisian	358.9	346.7	36	352.8	12.2
Ganolepis gracilis	Ganolepis	species	ANE-4	54.144296	36.567265	brackish	Upa Formation/Lower Os'kin/Bystraya/Bystr'anskaya Formation	Bystr'anskaya Formation	Upa Basin, Moscow syneclise, Minussinsk Depression, Siberia	Russia	Upper Malyovka-Lower Upa	Tournaisian	Tournaisian	358.9	346.7	36	352.8	12.2
Grassator bidens	Grassator	species	ANE-4	54.144296	36.567265	brackish	Upa Formation/Lower Os'kin/Bystraya/Bystr'anskaya Formation	Bystr'anskaya Formation	Upa Basin, Moscow syneclise, Minussinsk Depression, Siberia	Russia	Upper Malyovka-Lower Upa	Tournaisian	Tournaisian	358.9	346.7	36	352.8	12.2
Gyrolepidotus schmidtii	Gyrolepidotus	species	ANE-4	54.144296	36.567265	brackish	Upa Formation/Lower Os'kin/Bystraya/Bystr'anskaya Formation	Bystr'anskaya Formation	Upa Basin, Moscow syneclise, Minussinsk Depression, Siberia	Russia	Upper Malyovka-Lower Upa	Tournaisian	Tournaisian	358.9	346.7	36	352.8	12.2
Ministrella longicaudata	Ministrella	species	ANE-4	54.144296	36.567265	brackish	Upa Formation/Lower Os'kin/Bystraya/Bystr'anskaya Formation	Bystr'anskaya Formation	Upa Basin, Moscow syneclise, Minussinsk Depression, Siberia	Russia	Upper Malyovka-Lower Upa	Tournaisian	Tournaisian	358.9	346.7	36	352.8	12.2
Oxypteriscus minimus	Oxypteriscus	species	ANE-4	54.144296	36.567265	brackish	Upa Formation/Lower Os'kin/Bystraya/Bystr'anskaya Formation	Bystr'anskaya Formation	Upa Basin, Moscow syneclise, Minussinsk Depression, Siberia	Russia	Upper Malyovka-Lower Upa	Tournaisian	Tournaisian	358.9	346.7	36	352.8	12.2
Palaeobergia microlepis	Palaeobergia	species	ANE-4	54.144296	36.567265	brackish	Upa Formation/Lower Os'kin/Bystraya/Bystr'anskaya Formation	Bystr'anskaya Formation	Upa Basin, Moscow syneclise, Minussinsk Depression, Siberia	Russia	Upper Malyovka-Lower Upa	Tournaisian	Tournaisian	358.9	346.7	36	352.8	12.2
Aetheretmon valentiacum	Aetheretmon	species	Coomsden Burn	55.329195	-2.4586338	freshwater	Cementstone Group, assumed to be Ballagan Formation	Ballagan Formation	Northumberland, England	England	Dinantian regional stage	Tournaisian	Tournaisian	358.9	346.7	36	352.8	12.2
Fouldenia ischiptera	Fouldenia	species	Coomsden Burn	55.329195	-2.4586338	freshwater	Cementstone Group, assumed to be Ballagan Formation	Ballagan Formation	Northumberland, England	England	Dinantian regional stage	Tournaisian	Tournaisian	358.9	346.7	36	352.8	12.2
Strepheoschema fouldensis	Strepheoschema	species	Coomsden Burn	55.329195	-2.4586338	freshwater	Cementstone Group, assumed to be Ballagan Formation	Ballagan Formation	Northumberland, England	England	Dinantian regional stage	Tournaisian	Tournaisian	358.9	346.7	36	352.8	12.2
Aetheretmon sp.	Aetheretmon	genus	Blackadder Water	55.738293	-2.339641	freshwater	Cementstone Group, assumed to be Ballagan Formation based on Berwick-Upon-Tweed Carboniferous stratigraphy, but could be Kinnesswood or Kelso Volcanic Fm?	Ballagan Formation	Berwickshire, Scotland	Scotland	Dinantian regional stage	Tournaisian	Tournaisian	358.9	346.7	36	352.8	12.2
Aetheretmon valentiacum	Aetheretmon	species	Crooked Burn	55.790039	-2.1275511	brackish	assumed to be Ballagan Formation based on Foulden Fish Bed, Calciferous Sandstone Series, Cementstone Group	Ballagan Formation	Berwickshire, Scotland	Scotland	Dinantian regional stage	Tournaisian	Tournaisian	358.9	346.7	36	352.8	12.2
Aetheretmon valentiacum	Aetheretmon	species	Blackadder Water	55.738293	-2.339641	freshwater	Cementstone Group, assumed to be Ballagan Formation based on Berwick-Upon-Tweed Carboniferous stratigraphy, but could be Kinnesswood or Kelso Volcanic Fm?	Ballagan Formation	Berwickshire, Scotland	Scotland		Tournaisian	Tournaisian	358.9	346.7	36	352.8	12.2
Aetheretmon valentiacum	Aetheretmon	species	Chirnside	55.8021	-2.209	freshwater	Cementstone Group, assumed to be Ballagan Formation based on Berwick-Upon-Tweed Carboniferous stratigraphy, but could be Kinnesswood or Kelso Volcanic Fm?	Ballagan Formation	Berwickshire, Scotland	Scotland		Tournaisian	Tournaisian	358.9	346.7	36	352.8	12.2
Phanerosteon ovensi	Carboveles	species	Crooked Burn	55.790039	-2.1275511	brackish	assumed to be Ballagan Formation based on Foulden Fish Bed, Calciferous Sandstone Series, Cementstone Group	Ballagan Formation	Berwickshire, Scotland	Scotland	Dinantian regional stage	Tournaisian	Tournaisian	358.9	346.7	36	352.8	12.2
Fouldenia ischiptera	Fouldenia	species	Coldstream	55.65147	-2.2542	freshwater	Cementstone Group, assumed to be Ballagan Formation based on Berwick-Upon-Tweed Carboniferous stratigraphy, but could be Kinnesswood or Kelso Volcanic Fm?	Ballagan Formation	Berwickshire, Scotland	Scotland	Ivorian regional substage, Dinantian regional stage	Tournaisian	Tournaisian	358.9	346.7	36	352.8	12.2
Phanerosteon ovensi	Phanerosteon	species	Chirnside	55.8021	-2.209	freshwater	Cementstone Group, assumed to be Ballagan Formation based on Berwick-Upon-Tweed Carboniferous stratigraphy, but could be Kinnesswood or Kelso Volcanic Fm?	Ballagan Formation	Berwickshire, Scotland	Scotland		Tournaisian	Tournaisian	358.9	346.7	36	352.8	12.2
Phanerosteon ovensi	Phanerosteon	species	Crooked Burn	55.790039	-2.1275511	brackish	assumed to be Ballagan Formation based on Foulden Fish Bed, Calciferous Sandstone Series, Cementstone Group	Ballagan Formation	Berwickshire, Scotland	Scotland	Dinantian regional stage	Tournaisian	Tournaisian	358.9	346.7	36	352.8	12.2
Strepheoschema fouldensis	Strepheoschema	species	Crooked Burn	55.790039	-2.1275511	brackish	Plant Bed B; assumed to be Ballagan Formation based on Foulden Fish Bed, Calciferous Sandstone Series, Cementstone Group	Ballagan Formation	Berwickshire, Scotland	Scotland	Dinantian regional stage	Tournaisian	Tournaisian	358.9	346.7	36	352.8	12.2
Styracopterus ottadinicus	Styracopterus	species	Crooked Burn	55.790039	-2.1275511	brackish	assumed to be Ballagan Formation based on Foulden Fish Bed, Calciferous Sandstone Series, Cementstone Group	Ballagan Formation	Berwickshire, Scotland	Scotland	Dinantian regional stage	Tournaisian	Tournaisian	358.9	346.7	36	352.8	12.2
Acrolepis? sp.	Acrolepis?	indeterminate	Feltrim Hill, Waulsortian Buildup	53.439	-6.199	marine	Feltrim Formation	Feltrim Formation	Ireland	Ireland		Tournaisian	Tournaisian	358.9	346.7	36	352.8	12.2
Cycloptychius sp.	Cycloptychius	genus	Shagonar City	51.55	92.766667	marine	Herbesskaya Formation	Herbesskaya Formation	Shagonar City, Tuva, Western Siberia	Russia		Tournaisian	Tournaisian	358.9	346.7	36	352.8	12.2
Ganolepis sp.	Ganolepis	genus	Senek Creek	51.434221	92.72412	marine	Herbesskaya Formation	Herbesskaya Formation	Shagonar City, Tuva, Western Siberia	Russia		Tournaisian	Tournaisian	358.9	346.7	36	352.8	12.2
Ganolepis sp.	Ganolepis	genus	Ortokhoden Creek	51.404666	92.207916	marine	Herbesskaya Formation	Herbesskaya Formation	Shagonar City, Tuva, Western Siberia	Russia		Tournaisian	Tournaisian	358.9	346.7	36	352.8	12.2
Grassator sp.	Grassator	genus	Senek Creek	51.434221	92.72412	marine	Herbesskaya Formation	Herbesskaya Formation	Shagonar City, Tuva, Western Siberia	Russia		Tournaisian	Tournaisian	358.9	346.7	36	352.8	12.2
Grassator sp.	Grassator	genus	Ortokhoden Creek	51.404666	92.207916	marine	Herbesskaya Formation	Herbesskaya Formation	Shagonar City, Tuva, Western Siberia	Russia		Tournaisian	Tournaisian	358.9	346.7	36	352.8	12.2
Senekichthys hirundo	Senekichthys	species	Senek Creek	51.434221	92.72412	marine	Herbesskaya Formation	Herbesskaya Formation	Shagonar City, Tuva, Western Siberia	Russia		Tournaisian	Tournaisian	358.9	346.7	36	352.8	12.2
Platysomus cf. tenuistriatus	Platysomus	genus	Walton Wharf	NA	NA	brackish	Horton Group, assumed here to be Horton Bluff Formation similar to Blue Beach locality (due to similarity of scales collected at Blue Beach to this specimen)	Horton Bluff Formation	Nova Scotia	Canada		Tournaisian	Tournaisian	358.9	346.7	36	352.8	12.2
Avonichthys manskyi	Avonichthys	species	Blue Beach	45.098636	-64.215429	brackish	Hurd Creek Member, Horton Bluff Formation	Horton Bluff Formation	near Hantsport, Nova Scotia	Canada		Tournaisian	Tournaisian	358.9	346.7	36	352.8	12.2
Acrolepis hortonensis	Acrolepis	species	Bay of Fundy	45.916667	-64.65	brackish	Horton Bluff Formation	Horton Bluff Formation	Bay of Fundy, Canada	Canada		Tournaisian	Tournaisian	358.9	346.7	36	352.8	12.2
Elonichthys browni	Elonichthys	species	Bay of Fundy	45.916667	-64.65	brackish	Horton Bluff Formation	Horton Bluff Formation	Bay of Fundy, Canada	Canada		Tournaisian	Tournaisian	358.9	346.7	36	352.8	12.2
Elonichthys ellsi	Elonichthys	species	Bay of Fundy	45.916667	-64.65	brackish	Horton Bluff Formation	Horton Bluff Formation	Bay of Fundy, Canada	Canada		Tournaisian	Tournaisian	358.9	346.7	36	352.8	12.2
Elonichthys sp.	Elonichthys	genus	Bay of Fundy	45.916667	-64.65	brackish	Horton Bluff Formation	Horton Bluff Formation	Bay of Fundy, Canada	Canada		Tournaisian	Tournaisian	358.9	346.7	36	352.8	12.2
Palaeoniscum sp.	Palaeoniscum	genus	Bay of Fundy	45.916667	-64.65	brackish	Horton Bluff Formation	Horton Bluff Formation	Bay of Fundy, Canada	Canada		Tournaisian	Tournaisian	358.9	346.7	36	352.8	12.2
Rhadinichthys alberti	Rhadinichthys	species	Bay of Fundy	45.916667	-64.65	brackish	Horton Bluff Formation	Horton Bluff Formation	Bay of Fundy, Canada	Canada		Tournaisian	Tournaisian	358.9	346.7	36	352.8	12.2
Rhadinichthys sp.	Rhadinichthys	genus	Bay of Fundy	45.916667	-64.65	brackish	Horton Bluff Formation	Horton Bluff Formation	Bay of Fundy, Canada	Canada		Tournaisian	Tournaisian	358.9	346.7	36	352.8	12.2
Rhadinichthys sp.	Rhadinichthys	genus	Horton Bluff	45.108275	-64.224598	brackish	Horton Bluff Formation (assumed to be same as other Horton Bluff Early Carboniferous occurrences)	Horton Bluff Formation	Bay of Fundy, Canada	Canada		Tournaisian	Tournaisian	358.9	346.7	36	352.8	12.2
Rhadinichthys alberti	Rhadinichthys	species	Horton Bluff	45.108275	-64.224598	brackish	Horton Bluff Formation (assumed to be same as other Horton Bluff Early Carboniferous occurrences)	Horton Bluff Formation	Bay of Fundy, Canada	Canada		Tournaisian	Tournaisian	358.9	346.7	36	352.8	12.2
Elonichthys sp.	Elonichthys	genus	Horton Bluff	45.108275	-64.224598	brackish	Horton Bluff Formation (assumed to be same as other Horton Bluff Early Carboniferous occurrences)	Horton Bluff Formation	Bay of Fundy, Canada	Canada		Tournaisian	Tournaisian	358.9	346.7	36	352.8	12.2
Strepheoschema sp.	Strepheoschema	genus	ANE-3	54.124383	36.572555	brackish	Kupavna Formation (or Malyovka Formation)	Malyovka Formation	Upa Basin, Moscow syneclise, Russia	Russia	Malyovka	Tournaisian	Tournaisian	358.9	346.7	36	352.8	12.2
Rhadinichthys sp.	Rhadinichthys	genus	ANE-3	54.124383	36.572555	brackish	Kupavna Formation (or Malyovka Formation)	Malyovka Formation	Upa Basin, Moscow syneclise, Russia	Russia	Malyovka	Tournaisian	Tournaisian	358.9	346.7	36	352.8	12.2
Strepheoschema? sp.	Strepheoschema	genus	ANE-6	54.122297	36.574362	brackish	Malyovka Formation	Malyovka Formation	Upa Basin, Moscow syneclise, Russia	Russia	Malyovka	Tournaisian	Tournaisian	358.9	346.7	36	352.8	12.2
Elonichthys sp.	Elonichthys	genus	ANE-6	54.122297	36.574362	brackish	Malyovka Formation	Malyovka Formation	Upa Basin, Moscow syneclise, Russia	Russia	Malyovka	Tournaisian	Tournaisian	358.9	346.7	36	352.8	12.2
Rhadinichthys sp.	Rhadinichthys	genus	ANE-6	54.122297	36.574362	marine	Malyovka Formation	Malyovka Formation	Upa Basin, Moscow syneclise, Russia	Russia	Malyovka	Tournaisian	Tournaisian	358.9	346.7	36	352.8	12.2
Rhadinichthys sp.	Rhadinichthys	genus	Falling Run Bed Fauna	38.4833	-85.75	marine	Clegg Creek Member, New Albany Shale	New Albany Shale Formation	southern Indiana, USA	USA	Kinderhookian	Tournaisian	Tournaisian	358.9	346.7	36	352.8	12.2
Acrolepis sp.	Acrolepis	genus	Shoal Point	46.757208	-53.372169	freshwater	Snakes Bight Formation, Anguille Group	Snakes Bight Formation	southwestern Newfoundland	Canada		Tournaisian	Tournaisian	358.9	346.7	36	352.8	12.2
Canobius sp.	Canobius	genus	Shoal Point	46.757208	-53.372169	freshwater	Snakes Bight Formation, Anguille Group	Snakes Bight Formation	southwestern Newfoundland	Canada		Tournaisian	Tournaisian	358.9	346.7	36	352.8	12.2
Elonichthys browni	Elonichthys	species	Shoal Point	46.757208	-53.372169	freshwater	Snakes Bight Formation, Anguille Group	Snakes Bight Formation	southwestern Newfoundland	Canada		Tournaisian	Tournaisian	358.9	346.7	36	352.8	12.2
Elonichthys ellsi	Elonichthys	species	Shoal Point	46.757208	-53.372169	freshwater	Snakes Bight Formation, Anguille Group	Snakes Bight Formation	southwestern Newfoundland	Canada		Tournaisian	Tournaisian	358.9	346.7	36	352.8	12.2
Rhadinichthys cf. alberti	Rhadinichthys	species	Shoal Point	46.757208	-53.372169	freshwater	Snakes Bight Formation, Anguille Group	Snakes Bight Formation	southwestern Newfoundland	Canada		Tournaisian	Tournaisian	358.9	346.7	36	352.8	12.2
Mansfieldiscus sweeti	Mansfieldiscus	species	Bridge Creek	-37.011	146.224	freshwater	Home Station Sandstone Member, Snowy Plains Formation, Mansfield Group, Avon Supergroup	Snowy Plains Formation	Mansfield Basin, Victoria, Australia	Australia		Tournaisian	Tournaisian	358.9	346.7	36	352.8	12.2
Mansfieldiscus? gibbus	Mansfieldiscus	indeterminate	Bridge Creek	-37.011	146.224	freshwater	Home Station Sandstone Member, Snowy Plains Formation, Mansfield Group, Avon Supergroup	Snowy Plains Formation	Mansfield Basin, Victoria, Australia	Australia		Tournaisian	Tournaisian	358.9	346.7	36	352.8	12.2
Novogonatodus kasantsevae	Novogonatodus	species	Bridge Creek	-37.011	146.224	freshwater	Home Station Sandstone Member, Snowy Plains Formation, Mansfield Group, Avon Supergroup	Snowy Plains Formation	Mansfield Basin, Victoria, Australia	Australia		Tournaisian	Tournaisian	358.9	346.7	36	352.8	12.2
Elonichthys portlocki	Elonichthys	species	Maghera	54.844	-6.673	marine	Coal Measures / likely Iniscarn or Altagoan Formation given the region; could be Magherameena Limestone Member(?), Ballyshannon Limestone Formation	Tyrone Group	Northern Ireland	Northern Ireland		Tournaisian	Tournaisian	358.9	346.7	36	352.8	12.2
Elonichthys portlocki	Elonichthys	species	Moyheeland	54.80305556	-6.77277778	marine	Coal Measures, likely Tyrone Group (Iniscarn Formation or Altagoan Formation)	Tyrone Group	Northern Ireland, UK	Northern Ireland		Tournaisian	Tournaisian	358.9	346.7	36	352.8	12.2
Isodus leptognathus?	Isodus	indeterminate	Draperstown	54.794	-6.783	marine	(PBDB says similar to Cultra fish beds, which are Tournaisian), Iniscarn Formation or Altagoan Formation (Tyrone Group)	Tyrone Group	Northern Ireland, UK	Northern Ireland		Tournaisian	Tournaisian	358.9	346.7	36	352.8	12.2
Strepheoschema? sp.	Strepheoschema	indeterminate	ANE-4	54.144296	36.567265	brackish	Upa Formation	Upa Formation	Upa Basin, Moscow syneclise, Russia	Russia	Upper Malyovka-Lower Upa	Tournaisian	Tournaisian	358.9	346.7	36	352.8	12.2
Acrolepis sp.	Acrolepis	genus	Cape George	45.831072	-61.926156	freshwater	Horton Group, Antigonish Basin, possibly Wilkie Brook Formation	Wilkie Brook Formation	Nova Scotia	Canada		Tournaisian	Tournaisian	358.9	346.7	36	352.8	12.2
Palaeoniscum sp.	Palaeoniscum	genus	Cape George	45.831072	-61.926156	freshwater	Horton Group, Antigonish Basin, possibly Wilkie Brook Formation	Wilkie Brook Formation	Nova Scotia	Canada		Tournaisian	Tournaisian	358.9	346.7	36	352.8	12.2
Rhadinichthys ornatissimus	Rhadinichthys	species	Kinness Burn	56.332253	-2.828012		Calciferous Sandstone Series, Cementstone Group		Fife, Scotland	Scotland		Visean 1	Visean 2	346.7	330.9	37	338.8	15.8
Rhadinichthys laevis	Rhadinichthys	species	Tarras Waterfoot	55.116814	-2.981064	marine	Calciferous Sandstone Series, Cementstone Group; assumed to be Fell Sandstone Formation due to correlation of Holkerian with stratigraphy at nearby Bewcastle	Fell Sandstone Formation	Dumfriesshire, Scotland	Scotland	Holkerian regional substage = Livian	Visean 1	Visean 1	346.7	338	37	342.35	8.7
Styracopterus fulcratus	Styracopterus	species	Tarras Waterfoot	55.116814	-2.981064	marine	Calciferous Sandstone Series, Cementstone Group; assumed to be Fell Sandstone Formation due to correlation of Holkerian with stratigraphy at nearby Bewcastle	Fell Sandstone Formation	Dumfriesshire, Scotland	Scotland	Holkerian regional substage = Livian	Visean 1	Visean 1	346.7	338	37	342.35	8.7
Benedenius deneensis	Benedenius	species	Les Neuf Bonniers Quarry	50.317175	4.749806	marine	Molignee Formation	Molignee Formation	southern Belgium	Belgium	Moliniacian Substage	Visean 1	Visean 1	346.7	338	37	342.35	8.7
Benedenius deneensis	Benedenius	species	Demaret Quarry	50.317175	4.749806	marine	Molignee Formation	Molignee Formation	southern Belgium	Belgium	Moliniacian Substage	Visean 1	Visean 1	346.7	338	37	342.35	8.7
Benedenius deneensis	Benedenius	species	Plantis Thomas Quarry	50.309303	4.821712	marine	Molignee Formation	Molignee Formation	southern Belgium	Belgium	Moliniacian Substage	Visean 1	Visean 1	346.7	338	37	342.35	8.7
Benedenius soreili	Benedenius	species	Les Neuf Bonniers Quarry	50.317175	4.749806	marine	Molignee Formation	Molignee Formation	southern Belgium	Belgium	Moliniacian Substage	Visean 1	Visean 1	346.7	338	37	342.35	8.7
Glenconnorichthys jamesi	Glenconnorichthys	species	Schiethoogte 279	-33.231481	25.128281	brackish	Upper Witteberg Series (Waaipoort Formation)	Waaipoort Formation	South Africa	South Africa		Visean 1	Visean 1	346.7	338	37	342.35	8.7
Darlingtonichthys raumi	Darlingtonichthys	species	Schiethoogte 279	-33.231481	25.128281	brackish	Upper Witteberg Series (Waaipoort Formation)	Waaipoort Formation	South Africa	South Africa		Visean 1	Visean 1	346.7	338	37	342.35	8.7
Catastropheichthys almondi	Catastropheichthys	species	Schiethoogte 279	-33.231481	25.128281	brackish	Upper Witteberg Series (Waaipoort Formation)	Waaipoort Formation	South Africa	South Africa		Visean 1	Visean 1	346.7	338	37	342.35	8.7
palaeoniscoid		indeterminate	Waaipoort 73	NA	NA	brackish	Upper Witteberg Series (Waaipoort Formation)	Waaipoort Formation	South Africa	South Africa		Visean 1	Visean 1	346.7	338	37	342.35	8.7
Adroichthys tuberculatus	Adroichthys	species	Soetendals Vlei	-33.26035	23.073619	brackish	Upper Witteberg Series (Waaipoort Formation)	Waaipoort Formation	Eastern Cape Province	South Africa		Visean 1	Visean 1	346.7	338	37	342.35	8.7
Adroichthys tuberculatus	Adroichthys	species	Suurberg Gorge	-33.231481	25.128281	brackish	Upper Witteberg Series (Waaipoort Formation)	Waaipoort Formation	South Africa	South Africa		Visean 1	Visean 1	346.7	338	37	342.35	8.7
Adroichthys species A	Adroichthys	species	Soetendals Vlei	-33.26035	23.073619	brackish	Upper Witteberg Series (Waaipoort Formation)	Waaipoort Formation	Eastern Cape Province	South Africa		Visean 1	Visean 1	346.7	338	37	342.35	8.7
Adroichthys species B	Adroichthys	species	Soetendals Vlei	-33.26035	23.073619	brackish	Upper Witteberg Series (Waaipoort Formation)	Waaipoort Formation	Eastern Cape Province	South Africa		Visean 1	Visean 1	346.7	338	37	342.35	8.7
Adroichthys species C	Adroichthys	species	Soetendals Vlei	-33.26035	23.073619	brackish	Upper Witteberg Series (Waaipoort Formation)	Waaipoort Formation	Eastern Cape Province	South Africa		Visean 1	Visean 1	346.7	338	37	342.35	8.7
Adroichthys species D	Adroichthys	species	Soetendals Vlei	-33.26035	23.073619	brackish	Upper Witteberg Series (Waaipoort Formation)	Waaipoort Formation	Eastern Cape Province	South Africa		Visean 1	Visean 1	346.7	338	37	342.35	8.7
Adroichthys sp.	Adroichthys	genus	Soetendals Vlei	-33.26035	23.073619	brackish	Upper Witteberg Series (Waaipoort Formation)	Waaipoort Formation	Eastern Cape Province	South Africa		Visean 1	Visean 1	346.7	338	37	342.35	8.7
Aestuarichthys fulcratus	Aestuarichthys	species	Soetendals Vlei	-33.26035	23.073619	brackish	Upper Witteberg Series (Waaipoort Formation)	Waaipoort Formation	South Africa	South Africa		Visean 1	Visean 1	346.7	338	37	342.35	8.7
Aestuarichthys fulcratus	Aestuarichthys	species	Suurberg Gorge	-33.231481	25.128281	brackish	Upper Witteberg Series (Waaipoort Formation)	Waaipoort Formation	South Africa	South Africa		Visean 1	Visean 1	346.7	338	37	342.35	8.7
Australichthys longidorsalis	Australichthys	species	Suurberg Gorge	-33.231481	25.128281	brackish	Upper Witteberg Series (Waaipoort Formation)	Waaipoort Formation	South Africa	South Africa		Visean 1	Visean 1	346.7	338	37	342.35	8.7
Australichthys longidorsalis	Australichthys	species	Schiethoogte 279	-33.231481	25.128281	brackish	Upper Witteberg Series (Waaipoort Formation)	Waaipoort Formation	South Africa	South Africa		Visean 1	Visean 1	346.7	338	37	342.35	8.7
Dwykia analensis	Dwykia	species	Soetendals Vlei	-33.26035	23.073619	brackish	Upper Witteberg Series (Waaipoort Formation)	Waaipoort Formation	South Africa	South Africa		Visean 1	Visean 1	346.7	338	37	342.35	8.7
Mentzichthys jubbi	Mentzichthys	species	Suurberg Gorge	-33.231481	25.128281	brackish	Upper Witteberg Series (Waaipoort Formation)	Waaipoort Formation	South Africa	South Africa		Visean 1	Visean 1	346.7	338	37	342.35	8.7
Mentzichthys jubbi	Mentzichthys	species	Schiethoogte 279	-33.231481	25.128281	brackish	Upper Witteberg Series (Waaipoort Formation)	Waaipoort Formation	South Africa	South Africa		Visean 1	Visean 1	346.7	338	37	342.35	8.7
Mentzichthys maraisi	Mentzichthys	species	Suurberg Gorge	-33.231481	25.128281	brackish	Upper Witteberg Series (Waaipoort Formation)	Waaipoort Formation	South Africa	South Africa		Visean 1	Visean 1	346.7	338	37	342.35	8.7
Mentzichthys maraisi	Mentzichthys	species	Schiethoogte 279	-33.231481	25.128281	brackish	Upper Witteberg Series (Waaipoort Formation)	Waaipoort Formation	South Africa	South Africa		Visean 1	Visean 1	346.7	338	37	342.35	8.7
Mentzichthys theroni	Mentzichthys	species	Soetendals Vlei	-33.26035	23.073619	brackish	Upper Witteberg Series (Waaipoort Formation)	Waaipoort Formation	South Africa	South Africa		Visean 1	Visean 1	346.7	338	37	342.35	8.7
Mentzichthys theroni	Mentzichthys	species	Suurberg Gorge	-33.231481	25.128281	brackish	Upper Witteberg Series (Waaipoort Formation)	Waaipoort Formation	South Africa	South Africa		Visean 1	Visean 1	346.7	338	37	342.35	8.7
Mentzichthys walshi	Mentzichthys	species	Suurberg Gorge	-33.231481	25.128281	brackish	Upper Witteberg Series (Waaipoort Formation)	Waaipoort Formation	South Africa	South Africa		Visean 1	Visean 1	346.7	338	37	342.35	8.7
Soetendalichthys cromptoni	Soetendalichthys	species	Soetendals Vlei	-33.26035	23.073619	brackish	Upper Witteberg Series (Waaipoort Formation)	Waaipoort Formation	South Africa	South Africa		Visean 1	Visean 1	346.7	338	37	342.35	8.7
Sundayichthys elegantulus	Sundayichthys	species	Suurberg Gorge	-33.231481	25.128281	brackish	Upper Witteberg Series (Waaipoort Formation)	Waaipoort Formation	South Africa	South Africa		Visean 1	Visean 1	346.7	338	37	342.35	8.7
Sundayichthys elegantulus	Sundayichthys	species	Soetendals Vlei	-33.26035	23.073619	brackish	Upper Witteberg Series (Waaipoort Formation)	Waaipoort Formation	South Africa	South Africa		Visean 1	Visean 1	346.7	338	37	342.35	8.7
Willomorichthys striatulus	Willomorichthys	species	Soetendals Vlei	-33.26035	23.073619	brackish	Upper Witteberg Series (Waaipoort Formation)	Waaipoort Formation	South Africa	South Africa		Visean 1	Visean 1	346.7	338	37	342.35	8.7
Willomorichthys striatulus	Willomorichthys	species	Strydomsvlei	-33.2067	23.0469	brackish	Upper Witteberg Series (Waaipoort Formation)	Waaipoort Formation	South Africa	South Africa		Visean 1	Visean 1	346.7	338	37	342.35	8.7
Willomorichthys striatulus	Willomorichthys	species	Suurberg Gorge	-33.231481	25.128281	brackish	Upper Witteberg Series (Waaipoort Formation)	Waaipoort Formation	South Africa	South Africa		Visean 1	Visean 1	346.7	338	37	342.35	8.7
Bluefieldius mercerensis	Bluefieldius	species	North Side of Highway US 460	37.358402	-80.889653	brackish	Bluefield Formation, Mauch Chunk Group	Bluefield Formation	Appalachian Basin / Mercer County, West Virginia, near border of West Virginia and Virginia	USA	Late Mississippian (Chesterian) / upper Visean and upper Namurian A	Visean 2	Visean 2	338	330.9	37	334.45	7.1
Elonichthys robisoni	Elonichthys	species	Denhead Blackband Ironstone	56.30970001	-2.86513882	brackish	Denhead Blackband Ironstone, Fife	Lower Limestone Formation	Fife, Scotland	Scotland	Brigantian-Pendleian	Visean 2	Visean 2	338	330.9	37	334.45	7.1
Eurynotus crenatus	Eurynotus	species	Denhead Blackband Ironstone	56.30970001	-2.86513882	brackish	Denhead Blackband Ironstone, Fife	Lower Limestone Formation	Scotland	Scotland	Brigantian-Pendleian	Visean 2	Visean 2	338	330.9	37	334.45	7.1
Eurynotus sp.	Eurynotus	genus	Denhead Blackband Ironstone	56.30970001	-2.86513882	brackish	Denhead Blackband Ironstone, Fife	Lower Limestone Formation	Fife, Scotland	Scotland	Brigantian-Pendleian	Visean 2	Visean 2	338	330.9	37	334.45	7.1
Nematoptychius greenocki	Nematoptychius	species	Denhead Blackband Ironstone	56.30970001	-2.86513882	brackish	Denhead Blackband Ironstone, Fife	Lower Limestone Formation	Scotland	Scotland	Brigantian-Pendleian	Visean 2	Visean 2	338	330.9	37	334.45	7.1
Watsonichthys pectinatus	Watsonichthys	species	Denhead Blackband Ironstone	56.30970001	-2.86513882	brackish	Denhead Blackband Ironstone, Fife	Lower Limestone Formation	Fife, Scotland	Scotland	Brigantian-Pendleian	Visean 2	Visean 2	338	330.9	37	334.45	7.1
Cheirodus crassus	Cheirodus	species	Cellardyke	56.216667	-2.7	freshwater	Anstruther Formation	Anstruther Formation	Fife, Scotland	Scotland		Visean 2	Visean 2	338	330.9	37	334.45	7.1
Eurynotus crenatus	Eurynotus	species	Craigduff Fish Bed	56.331047	-2.748358	brackish	Strathclyde Group, possibly Anstruther Formation	Anstruther Formation	Fife, Scotland	Scotland		Visean 2	Visean 2	338	330.9	37	334.45	7.1
Cosmoptychius striatus	Cosmoptychius	species	Pitcorthie	56.05810165	-3.41552242	brackish	Calciferous Sandstone Series, Cementstone Group, Anstruther Formation	Anstruther Formation	Fife, Scotland	Scotland	Asbian	Visean 2	Visean 2	338	330.9	37	334.45	7.1
Elonichthys robisoni	Elonichthys	species	Pitcorthie	56.05810165	-3.41552242	brackish	Calciferous Sandstone Series, Cementstone Group, Anstruther Formation	Anstruther Formation	Fife, Scotland	Scotland	Asbian	Visean 2	Visean 2	338	330.9	37	334.45	7.1
Eurynotus crenatus	Eurynotus	species	Pitcorthie	56.05810165	-3.41552242	brackish	Calciferous Sandstone Series, Cementstone Group, Anstruther Formation	Anstruther Formation	Fife, Scotland	Scotland	Asbian	Visean 2	Visean 2	338	330.9	37	334.45	7.1
Eurynotus sp.	Eurynotus	genus	Pitcorthie	56.05810165	-3.41552242	brackish	Calciferous Sandstone Series, Cementstone Group, Anstruther Formation	Anstruther Formation	Fife, Scotland	Scotland	Asbian	Visean 2	Visean 2	338	330.9	37	334.45	7.1
Gonatodus punctatus	Gonatodus	species	Pitcorthie	56.05810165	-3.41552242	brackish	Calciferous Sandstone Series, Cementstone Group, Anstruther Formation	Anstruther Formation	Fife, Scotland	Scotland	Asbian	Visean 2	Visean 2	338	330.9	37	334.45	7.1
Nematoptychius greenocki	Nematoptychius	species	Pitcorthie	56.05810165	-3.41552242	brackish	Calciferous Sandstone Series, Cementstone Group, Anstruther Formation	Anstruther Formation	Fife, Scotland	Scotland	Asbian	Visean 2	Visean 2	338	330.9	37	334.45	7.1
Rhadinichthys carinatus	Rhadinichthys	species	Pitcorthie	56.05810165	-3.41552242	brackish	Calciferous Sandstone Series, Cementstone Group, Anstruther Formation	Anstruther Formation	Fife, Scotland	Scotland	Asbian	Visean 2	Visean 2	338	330.9	37	334.45	7.1
Rhadinichthys ornatissimus	Rhadinichthys	species	Pitcorthie	56.05810165	-3.41552242	brackish	Calciferous Sandstone Series, Cementstone Group, Anstruther Formation	Anstruther Formation	Fife, Scotland	Scotland	Asbian	Visean 2	Visean 2	338	330.9	37	334.45	7.1
Eurynotus crenatus	Eurynotus	species	Anstruther	56.22344	-2.70274	marine	Calciferous Sandstone Series, Cementstone Group, Anstruther Formation	Anstruther Formation	Fife, Scotland	Scotland	Asbian	Visean 2	Visean 2	338	330.9	37	334.45	7.1
Rhadinichthys carinatus	Rhadinichthys	species	Anstruther	56.22344	-2.70274	marine	Calciferous Sandstone Series, Cementstone Group, Anstruther Formation	Anstruther Formation	Fife, Scotland	Scotland	Asbian	Visean 2	Visean 2	338	330.9	37	334.45	7.1
Eurynotus crenatus	Eurynotus	species	Kilrenny	56.233333	-2.683333	brackish	Calciferous Sandstone Series, Cementstone Group, Anstruther Formation	Anstruther Formation	Fife, Scotland	Scotland	Asbian	Visean 2	Visean 2	338	330.9	37	334.45	7.1
Eurynotus crenatus	Eurynotus	species	Cornceres	56.237832	-2.67752	brackish	Calciferous Sandstone Series, Cementstone Group, Anstruther Formation	Anstruther Formation	Fife, Scotland	Scotland	Asbian	Visean 2	Visean 2	338	330.9	37	334.45	7.1
Rhadinichthys carinatus	Rhadinichthys	species	Cornceres	56.237832	-2.67752	brackish	Calciferous Sandstone Series, Cementstone Group, Anstruther Formation	Anstruther Formation	Fife, Scotland	Scotland	Asbian	Visean 2	Visean 2	338	330.9	37	334.45	7.1
Eurynotus crenatus	Eurynotus	species	Randerston	56.287115	-2.6364262	brackish	Calciferous Sandstone Series, Cementstone Group, Anstruther Formation	Anstruther Formation	Fife, Scotland	Scotland	Asbian	Visean 2	Visean 2	338	330.9	37	334.45	7.1
Gonatodus toilliezi	Gonatodus	species	Viesville	50.483333	4.4		Assise VI	Assise VI	Liege, Belgium	Belgium		Visean 2	Visean 2	338	330.9	37	334.45	7.1
Elonichthys sp.	Elonichthys	genus	Middle Paddock Tetrapod Unit	-23.9333	147.383	brackish	Ducabrook Formation	Ducabrook Formation	Drummond Basin, Queensland, Australia	Australia		Visean 2	Visean 2	338	330.9	37	334.45	7.1
Elonichthys robisoni	Elonichthys	species	Newhaven	55.980871	-3.197028	brackish	assumed to be from same horizon as Wardie Shales due to proximity of locality; Calciferous Sandstone Series, Cementstone Group	Gullane Formation	Scotland	Scotland	Asbian	Visean 2	Visean 2	338	330.9	37	334.45	7.1
Gonatodus punctatus	Gonatodus	species	Colinton	55.908333	-3.25		Calciferous Sandstone Series, Cementstone Group; assumed to be Wardie Shales Member, Gullane Formation (might not be this Formation, but there is no other stratigraphic information on the specimen label, assumption made that it would be the same as one of the other Colinton occurrences)	Gullane Formation	Edinburgh, Scotland	Scotland	Asbian	Visean 2	Visean 2	338	330.9	37	334.45	7.1
Elonichthys intermedius	Elonichthys	species	Cheese Bay Shrimp Bed	56.061294	-2.8167079	brackish	Gullane Formation, Lower Oil Shale Group, Calciferous Sandstone Series	Gullane Formation	East Lothian, Scotland	Scotland	Asbian	Visean 2	Visean 2	338	330.9	37	334.45	7.1
Rhadinichthys brevis	Rhadinichthys	species	Cheese Bay Shrimp Bed	56.061294	-2.8167079	brackish	Gullane Formation, Lower Oil Shale Group, Calciferous Sandstone Series	Gullane Formation	East Lothian, Scotland	Scotland	Asbian	Visean 2	Visean 2	338	330.9	37	334.45	7.1
Wardichthys cyclosoma	Wardichthys	species	Gullane	56.0398	-2.8402	freshwater	Gullane Formation, Lower Oil Shale Group, Calciferous Sandstone Series	Gullane Formation	East Lothian, Scotland	Scotland	Asbian	Visean 2	Visean 2	338	330.9	37	334.45	7.1
Cosmoptychius striatus	Cosmoptychius	species	Gullane	56.0398	-2.8402	freshwater	Gullane Formation, Lower Oil Shale Group, Calciferous Sandstone Series	Gullane Formation	East Lothian, Scotland	Scotland	Asbian	Visean 2	Visean 2	338	330.9	37	334.45	7.1
Elonichthys robisoni	Elonichthys	species	Gullane	56.0398	-2.8402	freshwater	Fish Bed B, Gullane Formation, Lower Oil Shale Group, Calciferous Sandstone Series	Gullane Formation	East Lothian, Scotland	Scotland	Asbian	Visean 2	Visean 2	338	330.9	37	334.45	7.1
Cheirodus sp.	Cheirodus	genus	Wardie	55.98	-3.21	brackish	Wardie Shales Member, Gullane Formation	Gullane Formation	Strathclyde Group. West Lothian	Scotland	Asbian	Visean 2	Visean 2	338	330.9	37	334.45	7.1
Cosmoptychius striatus	Cosmoptychius	species	Wardie	55.98	-3.21	brackish	Wardie Shales Member, Gullane Formation / (Calciferous Sandstone Measures)	Gullane Formation	Strathclyde Group. West Lothian	Scotland	Asbian	Visean 2	Visean 2	338	330.9	37	334.45	7.1
Cosmoptychius striatus	Cosmoptychius	species	Craigleith Quarry	55.957508	-3.240703	freshwater	Abbeyhill Shales, Gullane Formation, Strathclyde Group	Gullane Formation	Lothian, Scotland	Scotland	Asbian	Visean 2	Visean 2	338	330.9	37	334.45	7.1
Cosmoptychius striatus	Cosmoptychius	species	Stockbridge	55.95715	-3.209443	freshwater	Granton Sandstone, Gullane Formation, Strathclyde Group	Gullane Formation	Lothian, Scotland	Scotland	Asbian	Visean 2	Visean 2	338	330.9	37	334.45	7.1
Cosmoptychius striatus	Cosmoptychius	species	Muirhouse	55.972006	-3.254444	freshwater	Granton Sandstone, Gullane Formation, Strathclyde Group	Gullane Formation	Lothian, Scotland	Scotland	Asbian	Visean 2	Visean 2	338	330.9	37	334.45	7.1
Elonichthys robisoni	Elonichthys		Muirhouse	55.972006	-3.254444	freshwater	Granton Sandstone, Gullane Formation, Strathclyde Group	Gullane Formation	Lothian, Scotland	Scotland	Asbian	Visean 2	Visean 2	338	330.9	37	334.45	7.1
Elonichthys robisoni	Elonichthys	species	Wardie	55.98	-3.21	brackish	Wardie Shales Member, Gullane Formation	Gullane Formation	Lower Lothian Group. West Lothian	Scotland	Asbian	Visean 2	Visean 2	338	330.9	37	334.45	7.1
Elonichthys robisoni	Elonichthys	species	Linhouse Water	55.88775	-3.4740484	freshwater	Abbeyhill Shales, Gullane Formation, Strathclyde Group	Gullane Formation	Lothian, Scotland	Scotland	Asbian	Visean 2	Visean 2	338	330.9	37	334.45	7.1
Elonichthys robisoni	Elonichthys	species	Slateford	55.9281	-3.241675	brackish	Wardie Shales Member, Gullane Formation	Gullane Formation	Lower Lothian Group. West Lothian	Scotland	Asbian	Visean 2	Visean 2	338	330.9	37	334.45	7.1
Elonichthys robisoni	Elonichthys	species	Seafield	55.877	-3.589	brackish	Wardie Shales Member, Gullane Formation	Gullane Formation	Strathclyde Group. West Lothian	Scotland	Asbian	Visean 2	Visean 2	338	330.9	37	334.45	7.1
Elonichthys striatulus	Elonichthys	species	Wardie	55.98	-3.21	brackish	Wardie Shales Member, Gullane Formation	Gullane Formation	Lower Lothian Group. West Lothian	Scotland	Asbian	Visean 2	Visean 2	338	330.9	37	334.45	7.1
Eurynotus crenatus	Eurynotus	species	Wardie	55.98	-3.21	brackish	Wardie Shales Member, Gullane Formation	Gullane Formation	Strathclyde Group. West Lothian	Scotland	Asbian	Visean 2	Visean 2	338	330.9	37	334.45	7.1
Eurynotus crenatus	Eurynotus		Muirhouse	55.972006	-3.254444	freshwater	Granton Sandstone, Gullane Formation, Strathclyde Group	Gullane Formation	Lothian, Scotland	Scotland	Asbian	Visean 2	Visean 2	338	330.9	37	334.45	7.1
Eurynotus crenatus	Eurynotus	species	Silverknowes Shore	55.979708	-3.279801	brackish	Wardie Shales Member, Gullane Formation	Gullane Formation	Edinburgh, Scotland	Scotland	Asbian	Visean 2	Visean 2	338	330.9	37	334.45	7.1
Eurynotus crenatus	Eurynotus	species	Seafield	55.877	-3.589	brackish	Wardie Shales Member, Gullane Formation	Gullane Formation	West Lothian, Scotland	Scotland	Asbian	Visean 2	Visean 2	338	330.9	37	334.45	7.1
Eurynotus crenatus	Eurynotus	species	Redhall Mill	55.914344	-3.253688	brackish	Wardie Shales Member, Gullane Formation, Strathclyde Group / specimen label says Wardie Beds, Lower Oil Shale Group	Gullane Formation	Edinburgh, Scotland	Scotland	Asbian	Visean 2	Visean 2	338	330.9	37	334.45	7.1
Eurynotus fimbriatus	Eurynotus	species	Wardie	55.98	-3.21	brackish	Wardie Shales Member, Gullane Formation	Gullane Formation	Strathclyde Group. West Lothian	Scotland	Asbian	Visean 2	Visean 2	338	330.9	37	334.45	7.1
Gonatodus punctatus	Gonatodus	species	Wardie	55.98	-3.21	brackish	Wardie Shales Member, Gullane Formation	Gullane Formation	Strathclyde Group. West Lothian	Scotland	Asbian	Visean 2	Visean 2	338	330.9	37	334.45	7.1
Gonatodus punctatus	Gonatodus	species	Muirhouse	55.972006	-3.254444	freshwater	Granton Sandstone, Gullane Formation, Strathclyde Group	Gullane Formation	Lothian, Scotland	Scotland	Asbian	Visean 2	Visean 2	338	330.9	37	334.45	7.1
Gonatodus punctatus	Gonatodus	species	Seafield	55.877	-3.589	brackish	Wardie Shales Member, Gullane Formation	Gullane Formation	Strathclyde Group. West Lothian	Scotland	Asbian	Visean 2	Visean 2	338	330.9	37	334.45	7.1
Nematoptychius greenocki	Nematoptychius	species	Wardie	55.98	-3.21	brackish	Wardie Shales Member, Gullane Formation	Gullane Formation	Strathclyde Group. West Lothian	Scotland	Asbian	Visean 2	Visean 2	338	330.9	37	334.45	7.1
Nematoptychius greenocki	Nematoptychius	species	Craigleith Quarry	55.957508	-3.240703	freshwater	Abbeyhill Shales, Gullane Formation, Strathclyde Group	Gullane Formation	Lothian, Scotland	Scotland	Asbian	Visean 2	Visean 2	338	330.9	37	334.45	7.1
Nematoptychius greenocki	Nematoptychius	species	Muirhouse	55.972006	-3.254444	freshwater	Granton Sandstone, Gullane Formation, Strathclyde Group	Gullane Formation	Lothian, Scotland	Scotland	Asbian	Visean 2	Visean 2	338	330.9	37	334.45	7.1
Nematoptychius greenocki	Nematoptychius	species	Dean Bridge	55.952914	-3.214144	brackish	Wardie Shales Member, Gullane Formation, Strathclyde Group / specimen label says Wardie Beds, Lower Oil Shale Group	Gullane Formation	Edinburgh, Scotland	Scotland	Asbian	Visean 2	Visean 2	338	330.9	37	334.45	7.1
Nematoptychius greenocki	Nematoptychius	species	Seafield	55.877	-3.589	brackish	Wardie Shales Member, Gullane Formation	Gullane Formation	Strathclyde Group. West Lothian	Scotland	Asbian	Visean 2	Visean 2	338	330.9	37	334.45	7.1
Nematoptychius greenocki	Nematoptychius	species	Colinton	55.908333	-3.25		Wardie Shales Member, Gullane Formation	Gullane Formation	Scotland	Scotland	Asbian	Visean 2	Visean 2	338	330.9	37	334.45	7.1
Rhadinichthys carinatus	Rhadinichthys	species	Craigleith Quarry	55.957508	-3.240703	freshwater	Abbeyhill Shales, Gullane Formation, Strathclyde Group	Gullane Formation	Lothian, Scotland	Scotland	Asbian	Visean 2	Visean 2	338	330.9	37	334.45	7.1
Rhadinichthys carinatus	Rhadinichthys	species	Seafield	55.877	-3.589	brackish	Wardie Shales Member, Gullane Formation	Gullane Formation	Strathclyde Group. West Lothian	Scotland	Asbian	Visean 2	Visean 2	338	330.9	37	334.45	7.1
Rhadinichthys carinatus	Rhadinichthys	species	Wardie	55.98	-3.21	brackish	Wardie Shales Member, Gullane Formation	Gullane Formation	Lower Lothian Group. West Lothian	Scotland	Asbian	Visean 2	Visean 2	338	330.9	37	334.45	7.1
Rhadinichthys carinatus	Rhadinichthys	species	Slateford	55.9281	-3.241675	brackish	Wardie Shales Member, Gullane Formation	Gullane Formation	Lower Lothian Group. West Lothian	Scotland	Asbian	Visean 2	Visean 2	338	330.9	37	334.45	7.1
Rhadinichthys ornatissimus	Rhadinichthys	species	Slateford	55.9281	-3.241675	brackish	Wardie Shales Member, Gullane Formation	Gullane Formation	Lower Lothian Group. West Lothian	Scotland	Asbian	Visean 2	Visean 2	338	330.9	37	334.45	7.1
Rhadinichthys ornatissimus	Rhadinichthys	species	Craigleith Quarry	55.957508	-3.240703	freshwater	Abbeyhill Shales, Gullane Formation, Strathclyde Group	Gullane Formation	Lothian, Scotland	Scotland	Asbian	Visean 2	Visean 2	338	330.9	37	334.45	7.1
Rhadinichthys ornatissimus	Rhadinichthys	species	Craigleith Quarry	55.957508	-3.240703	freshwater	Craighleith Sandstone, Gullane Formation, Lower Oil Shale Group	Gullane Formation	Lothian, Scotland	Scotland	Asbian	Visean 2	Visean 2	338	330.9	37	334.45	7.1
Rhadinichthys ornatissimus	Rhadinichthys	species	Seafield	55.877	-3.589	brackish	Wardie Shales Member, Gullane Formation	Gullane Formation	Strathclyde Group. West Lothian	Scotland	Asbian	Visean 2	Visean 2	338	330.9	37	334.45	7.1
Wardichthys cyclosoma	Wardichthys	species	Wardie	55.98	-3.21	brackish	Wardie Shales Member, Gullane Formation	Gullane Formation	Strathclyde Group. West Lothian	Scotland	Asbian	Visean 2	Visean 2	338	330.9	37	334.45	7.1
Cosmoptychius striatus	Cosmoptychius	species	Cheese Bay Shrimp Bed	56.061294	-2.8167079	brackish	Gullane Formation, Lower Oil Shale Group, Calciferous Sandstone Series	Gullane Formation	East Lothian, Scotland	Scotland	Asbian	Visean 2	Visean 2	338	330.9	37	334.45	7.1
Elonichthys robisoni	Elonichthys	species	Cheese Bay Shrimp Bed	56.061294	-2.8167079	brackish	Gullane Formation, Lower Oil Shale Group, Calciferous Sandstone Series	Gullane Formation	East Lothian, Scotland	Scotland	Asbian	Visean 2	Visean 2	338	330.9	37	334.45	7.1
Elonichthys striatulus	Elonichthys	species	Cheese Bay Shrimp Bed	56.061294	-2.8167079	brackish	Gullane Formation, Lower Oil Shale Group, Calciferous Sandstone Series	Gullane Formation	East Lothian, Scotland	Scotland	Asbian	Visean 2	Visean 2	338	330.9	37	334.45	7.1
Elonichthys striatus	Elonichthys	species	Cheese Bay Shrimp Bed	56.061294	-2.8167079	brackish	Gullane Formation, Lower Oil Shale Group, Calciferous Sandstone Series	Gullane Formation	East Lothian, Scotland	Scotland	Asbian	Visean 2	Visean 2	338	330.9	37	334.45	7.1
Gonatodus punctatus	Gonatodus	species	Cheese Bay Shrimp Bed	56.061294	-2.8167079	brackish	Gullane Formation, Lower Oil Shale Group, Calciferous Sandstone Series	Gullane Formation	East Lothian, Scotland	Scotland	Asbian	Visean 2	Visean 2	338	330.9	37	334.45	7.1
Nematoptychius greenocki	Nematoptychius	species	Cheese Bay Shrimp Bed	56.061294	-2.8167079	brackish	Gullane Formation, Lower Oil Shale Group, Calciferous Sandstone Series	Gullane Formation	East Lothian, Scotland	Scotland	Asbian	Visean 2	Visean 2	338	330.9	37	334.45	7.1
Rhadinichthys brevis	Rhadinichthys	species	Wardie	55.98	-3.21	brackish	Wardie Shales Member, Gullane Formation	Gullane Formation	Lower Lothian Group. West Lothian	Scotland	Asbian	Visean 2	Visean 2	338	330.9	37	334.45	7.1
Rhadinichthys elegantulus	Rhadinichthys	species	Cheese Bay Shrimp Bed	56.061294	-2.8167079	brackish	Gullane Formation, Lower Oil Shale Group, Calciferous Sandstone Series	Gullane Formation	East Lothian, Scotland	Scotland	Asbian	Visean 2	Visean 2	338	330.9	37	334.45	7.1
Rhadinichthys ferox	Rhadinichthys	species	Granton Crescent	55.979862	-3.222771	brackish	Wardie Shales Member, Gullane Formation	Gullane Formation	Lower Lothian Group. West Lothian	Scotland	Asbian	Visean 2	Visean 2	338	330.9	37	334.45	7.1
Rhadinichthys ferox	Rhadinichthys	species	St. Claire Street	55.964444	-3.17045	brackish	Wardie Shales Member, Gullane Formation	Gullane Formation	Lower Lothian Group. West Lothian	Scotland	Asbian	Visean 2	Visean 2	338	330.9	37	334.45	7.1
Rhadinichthys ferox	Rhadinichthys	species	Wardie	55.98	-3.21	brackish	Wardie Shales Member, Gullane Formation	Gullane Formation	Lower Lothian Group. West Lothian	Scotland	Asbian	Visean 2	Visean 2	338	330.9	37	334.45	7.1
Rhadinichthys formosus	Rhadinichthys	species	Cheese Bay Shrimp Bed	56.061294	-2.8167079	brackish	Gullane Formation, Lower Oil Shale Group, Calciferous Sandstone Series	Gullane Formation	East Lothian, Scotland	Scotland	Asbian	Visean 2	Visean 2	338	330.9	37	334.45	7.1
Rhadinichthys ornatissimus	Rhadinichthys	species	Cheese Bay Shrimp Bed	56.061294	-2.8167079	brackish	Gullane Formation, Lower Oil Shale Group, Calciferous Sandstone Series	Gullane Formation	East Lothian, Scotland	Scotland	Asbian	Visean 2	Visean 2	338	330.9	37	334.45	7.1
Rhadinichthys ornatissimus	Rhadinichthys	species	Wardie	55.98	-3.21	brackish	Wardie Shales Member, Gullane Formation	Gullane Formation	Lower Lothian Group. West Lothian	Scotland	Asbian	Visean 2	Visean 2	338	330.9	37	334.45	7.1
Wardichthys cyclosoma	Wardichthys	species	Cheese Bay Shrimp Bed	56.061294	-2.8167079	brackish	Gullane Formation, Lower Oil Shale Group, Calciferous Sandstone Series	Gullane Formation	East Lothian, Scotland	Scotland	Asbian	Visean 2	Visean 2	338	330.9	37	334.45	7.1
Eurynotus crenatus	Eurynotus	species	Colinton	55.908333	-3.25		Wardie Shales Member, Gullane Formation (might not be this Formation, but there is no other stratigraphic information on the specimen label, assumption made that it would be the same as one of the other Colinton occurrences)	Gullane Formation	Scotland	Scotland	Asbian	Visean 2	Visean 2	338	330.9	37	334.45	7.1
Eurynotus crenatus	Eurynotus	species	Baberton Quarry	55.911944	-3.285278	freshwater	Craigleith Sandstone, Gullane Formation	Gullane Formation	Edinburgh, Scotland	Scotland	Asbian	Visean 2	Visean 2	338	330.9	37	334.45	7.1
Elonichthys multistriatus	Elonichthys	species	Broadstone	55.741138	-4.6158616		assumed to be Lawmuir Formation as this is the only formation of Strathclyde Group exposed in Ayrshire, Calciferous Sandstone Series, Cementstone Group	Lawmuir Formation	Ayrshire, Scotland	Scotland	Asbian-Brigantian	Visean 2	Visean 2	338	330.9	37	334.45	7.1
Amphicentrum crassum	Amphicentrum	species	Kinghorn	56.07	-3.17	marine	Abden Bone Bed, First Abden Limestone, Lower Limestone Formation; Calciferous Sandstone Series, Cementstone Group	Lower Limestone Formation	Fife, Scotland	Scotland	Brigantian	Visean 2	Visean 2	338	330.9	37	334.45	7.1
Cheirodus crassus	Cheirodus	species	Abden Bone Bed	56.07	-3.17	marine	Abden Bone Bed, First Abden Limestone, Lower Limestone Formation; Calciferous Sandstone Series, Cementstone Group	Lower Limestone Formation	Fife, Scotland	Scotland	Brigantian	Visean 2	Visean 2	338	330.9	37	334.45	7.1
Elonichthys robisoni	Elonichthys	species	Abden Bone Bed	56.07	-3.17	marine	Abden Bone Bed, First Abden Limestone, Lower Limestone Formation; Calciferous Sandstone Series, Cementstone Group	Lower Limestone Formation	Fife, Scotland	Scotland	Brigantian	Visean 2	Visean 2	338	330.9	37	334.45	7.1
Eurynotus crassus	Eurynotus	species	Abden Bone Bed	56.07	-3.17	marine	Abden Bone Bed, First Abden Limestone, Lower Limestone Formation; Calciferous Sandstone Series, Cementstone Group	Lower Limestone Formation	Fife, Scotland	Scotland	Brigantian	Visean 2	Visean 2	338	330.9	37	334.45	7.1
Eurynotus crenatus	Eurynotus	species	Abden Bone Bed	56.07	-3.17	marine	Abden Bone Bed, First Abden Limestone, Lower Limestone Formation; Calciferous Sandstone Series, Cementstone Group	Lower Limestone Formation	Fife, Scotland	Scotland	Brigantian	Visean 2	Visean 2	338	330.9	37	334.45	7.1
Nematoptychius greenocki	Nematoptychius	species	Abden Bone Bed	56.07	-3.17	marine	Abden Bone Bed, First Abden Limestone, Lower Limestone Formation; Calciferous Sandstone Series, Cementstone Group	Lower Limestone Formation	Fife, Scotland	Scotland	Brigantian	Visean 2	Visean 2	338	330.9	37	334.45	7.1
Acrolepis hopkinsi	Acrolepis	species	Overton	55.7533	-4.6319	brackish	Lower Limestone Series	Lower Limestone Formation	Ayrshire, Scotland	Scotland	Brigantian	Visean 2	Visean 2	338	330.9	37	334.45	7.1
Acrolepis hopkinsi	Acrolepis	species	Hurlet	55.819347	-4.371742	brackish	Hurlet Alum Shale, Lower Limestone Group	Lower Limestone Formation	Renfrewshire, Scotland	Scotland	Brigantian	Visean 2	Visean 2	338	330.9	37	334.45	7.1
Cheirodus crassus	Cheirodus	species	Langside	55.825585	-4.279516	brackish	Lower Limestone Series	Lower Limestone Formation	Ayrshire, Scotland	Scotland	Brigantian	Visean 2	Visean 2	338	330.9	37	334.45	7.1
Cheirodus crassus	Cheirodus	species	Gateside	55.74	-4.61	brackish	Lower Limestone Series	Lower Limestone Formation	Ayrshire, Scotland	Scotland	Brigantian	Visean 2	Visean 2	338	330.9	37	334.45	7.1
Cheirodus granulosum	Amphicentrum	species	Overton	55.7533	-4.6319	brackish	Lower Limestone Series	Lower Limestone Formation	Ayrshire, Scotland	Scotland	Brigantian	Visean 2	Visean 2	338	330.9	37	334.45	7.1
Amphicentrum granulosum	Amphicentrum	species	Crawfield	55.727087	-4.587011	brackish	Divisional Shales, possibly Lower Limestone Formation?	Lower Limestone Formation	Ayrshire, Scotland	Scotland	Brigantian	Visean 2	Visean 2	338	330.9	37	334.45	7.1
Nematoptychius greenocki	Nematoptychius	species	Crawfield	55.727087	-4.587011	brackish	Divisional Shales, possibly Lower Limestone Formation?	Lower Limestone Formation	Ayrshire, Scotland	Scotland	Brigantian	Visean 2	Visean 2	338	330.9	37	334.45	7.1
Palaeoniscum? sp.	Palaeoniscum	species	Crawfield	55.727087	-4.587011	brackish	Divisional Shales, possibly Lower Limestone Formation?	Lower Limestone Formation	Ayrshire, Scotland	Scotland	Brigantian	Visean 2	Visean 2	338	330.9	37	334.45	7.1
Elonichthys multistriatus	Elonichthys	species	Venturefair Pit	55.900952	-3.139057	brackish	Gilmerton Ironstone, Lower Limestone Formation	Lower Limestone Formation	Lothian, Scotland	Scotland	Brigantian	Visean 2	Visean 2	338	330.9	37	334.45	7.1
Pseudogonatodus macrolepis	Pseudogonatodus	species	Venturefair Pit	55.900952	-3.139057	brackish	Gilmerton Ironstone, Lower Limestone Formation	Lower Limestone Formation	Lothian, Scotland	Scotland	Brigantian	Visean 2	Visean 2	338	330.9	37	334.45	7.1
Elonichthys robisoni	Elonichthys	species	Venturefair Pit	55.900952	-3.139057	freshwater	Gilmerton Blackband Ironstone, Lower Limestone Formation	Lower Limestone Formation	Lothian, Scotland	Scotland	Brigantian	Visean 2	Visean 2	338	330.9	37	334.45	7.1
Eurynotus crenatus	Eurynotus	species	Venturefair Pit	55.900952	-3.139057	freshwater	Gilmerton Blackband Ironstone, Lower Limestone Formation	Lower Limestone Formation	Lothian, Scotland	Scotland	Brigantian	Visean 2	Visean 2	338	330.9	37	334.45	7.1
Watsonichthys pectinatus	Watsonichthys	species	Venturefair Pit	55.900952	-3.139057	brackish	Gilmerton Ironstone, Lower Limestone Formation	Lower Limestone Formation	Lothian, Scotland	Scotland	Brigantian	Visean 2	Visean 2	338	330.9	37	334.45	7.1
Nematoptychius greenocki	Nematoptychius	species	Venturefair Pit	55.900952	-3.139057	brackish	Gilmerton Ironstone, Lower Limestone Formation	Lower Limestone Formation	Lothian, Scotland	Scotland	Brigantian	Visean 2	Visean 2	338	330.9	37	334.45	7.1
Elonichthys serratus	Elonichthys	species	Derrygonnelly	54.401	-7.803	marine	Meenymore Formation, Leitrim Group	Meenymore Formation	Ireland	Ireland	Asbian	Visean 2	Visean 2	338	330.9	37	334.45	7.1
Amphicentrum crassum	Amphicentrum	species	Crangopsis Bed	56.196	-2.794	marine	Lower Ardross Limestone, Upper Oil Shale Group (Upper Border Group); Calciferous Sandstone Series, Cementstone Group	Pathhead Formation	Fife, Scotland	Scotland	Brigantian	Visean 2	Visean 2	338	330.9	37	334.45	7.1
Canobius politus	Canobius	species	Crangopsis Bed	56.196	-2.794	marine	Lower Ardross Limestone, Upper Oil Shale Group (Upper Border Group); Calciferous Sandstone Series, Cementstone Group	Pathhead Formation	Fife, Scotland	Scotland	Brigantian	Visean 2	Visean 2	338	330.9	37	334.45	7.1
Cheirodus crassus	Cheirodus	species	Crangopsis Bed	56.196	-2.794	marine	Lower Ardross Limestone, Upper Oil Shale Group (Upper Border Group); Calciferous Sandstone Series, Cementstone Group	Pathhead Formation	Fife, Scotland	Scotland	Brigantian	Visean 2	Visean 2	338	330.9	37	334.45	7.1
Elonichthys robisoni	Elonichthys	species	Crangopsis Bed	56.196	-2.794	marine	Lower Ardross Limestone, Upper Oil Shale Group (Upper Border Group); Calciferous Sandstone Series, Cementstone Group	Pathhead Formation	Fife, Scotland	Scotland	Brigantian	Visean 2	Visean 2	338	330.9	37	334.45	7.1
Mesopoma ardrossense	Mesopoma	species	Crangopsis Bed	56.196	-2.794	marine	Lower Ardross Limestone, Upper Oil Shale Group (Upper Border Group); Calciferous Sandstone Series, Cementstone Group	Pathhead Formation	Fife, Scotland	Scotland	Brigantian	Visean 2	Visean 2	338	330.9	37	334.45	7.1
Rhadinichthys carinatus	Rhadinichthys	species	Crangopsis Bed	56.196	-2.794	marine	Lower Ardross Limestone, Upper Oil Shale Group (Upper Border Group); Calciferous Sandstone Series, Cementstone Group	Pathhead Formation	Fife, Scotland	Scotland	Brigantian	Visean 2	Visean 2	338	330.9	37	334.45	7.1
Rhadinoniscus wrighti	Rhadinoniscus	species	Crangopsis Bed	56.196	-2.794	marine	Lower Ardross Limestone, Upper Oil Shale Group (Upper Border Group); Calciferous Sandstone Series, Cementstone Group	Pathhead Formation	Fife, Scotland	Scotland	Brigantian	Visean 2	Visean 2	338	330.9	37	334.45	7.1
Watsonichthys pectinatus	Watsonichthys	species	Crangopsis Bed	56.196	-2.794	marine	Lower Ardross Limestone, Upper Oil Shale Group (Upper Border Group); Calciferous Sandstone Series, Cementstone Group	Pathhead Formation	Fife, Scotland	Scotland	Brigantian	Visean 2	Visean 2	338	330.9	37	334.45	7.1
Elonichthys portlocki	Elonichthys	species	Pule Hill	53.590381	-1.952605		Pendleside Limestones	Pendleside Limestone Formation	Yorkshire, England	England	Holkerian-Asbian	Visean 2	Visean 2	338	330.9	37	334.45	7.1
Elonichthys portlocki	Elonichthys	species	Todmorden	53.713	-2.096		Pendleside Limestones	Pendleside Limestone Formation	Yorkshire, England	England	Holkerian-Asbian	Visean 2	Visean 2	338	330.9	37	334.45	7.1
Elonichthys aitkeni	Elonichthys	species	Pule Hill	53.590381	-1.952605		Pendleside Limestones	Pendleside Limestone Formation	Yorkshire, England	England	Holkerian-Asbian	Visean 2	Visean 2	338	330.9	37	334.45	7.1
Elonichthys aitkeni	Elonichthys	species	Crimsworth Dean	53.590381	-1.952605		Pendleside Limestones	Pendleside Limestone Formation	Yorkshire, England	England	Holkerian-Asbian	Visean 2	Visean 2	338	330.9	37	334.45	7.1
Pseudogonatodus macrolepis	Pseudogonatodus	species	Pittenweem	56.214	-2.729	marine	assumed to be Pittenweem Formation , Calciferous Sandstone Series, Cementstone Group	Pittenweem Formation	Fife, Scotland	Scotland	Asbian	Visean 2	Visean 2	338	330.9	37	334.45	7.1
Elonichthys sp.	Elonichthys	genus	Deer Lake	49.174444	-57.426944	freshwater	Rocky Brook Formation, Deer Lake Group	Rocky Brook Formation	Canada	Canada		Visean 2	Visean 2	338	330.9	37	334.45	7.1
Palaeoniscoid	Palaeoniscoid	indeterminate	Delta	NA	NA	brackish	Waugh Member, St. Louis Formation	St. Louis Formation	Keokuk County, Iowa, USA	USA	Asbian	Visean 2	Visean 2	338	330.9	37	334.45	7.1
Eurynotus aprion	Eurynotus	species	Newcastle	54.966667	-1.6	marine	assumed to be Tyne Limestone Formation based on Visean stratigraphy of nearby Whitley Bay; Calciferous Sandstone Series, Cementstone Group	Tyne Limestone Formation	England	England	Asban	Visean 2	Visean 2	338	330.9	37	334.45	7.1
Rhadinichthys fusiformis	Rhadinichthys	species	Glencartholm Volcanic Beds	55.105964	-2.979584	marine	Glencartholm Volcanic Member, Yoredale Group	Tyne Limestone Formation	Dumfriesshire, Scotland	Scotland	early Asbian	Visean 2	Visean 2	338	330.9	37	334.45	7.1
Elonichthys serratus	Elonichthys	species	Glencartholm Volcanic Beds	55.105964	-2.979584	marine	Glencartholm Volcanic Member, Yoredale Group	Tyne Limestone Formation	Dumfriesshire, Scotland	Scotland	early Asbian	Visean 2	Visean 2	338	330.9	37	334.45	7.1
Acrolepis ortholepis	Acrolepis	species	Glencartholm Volcanic Beds	55.105964	-2.979584	marine	Glencartholm Volcanic Member, Yoredale Group	Tyne Limestone Formation	Dumfriesshire, Scotland	Scotland	early Asbian	Visean 2	Visean 2	338	330.9	37	334.45	7.1
Canobius elegans	Canobius	species	Glencartholm Volcanic Beds	55.105964	-2.979584	marine	Glencartholm Volcanic Member, Yoredale Group	Tyne Limestone Formation	Dumfriesshire, Scotland	Scotland	early Asbian	Visean 2	Visean 2	338	330.9	37	334.45	7.1
Canobius elegantulus	Canobius	species	Glencartholm Volcanic Beds	55.105964	-2.979584	marine	Glencartholm Volcanic Member, Yoredale Group	Tyne Limestone Formation	Dumfriesshire, Scotland	Scotland	early Asbian	Visean 2	Visean 2	338	330.9	37	334.45	7.1
Canobius politus	Canobius	species	Glencartholm Volcanic Beds	55.105964	-2.979584	marine	Glencartholm Volcanic Member, Yoredale Group	Tyne Limestone Formation	Dumfriesshire, Scotland	Scotland	early Asbian	Visean 2	Visean 2	338	330.9	37	334.45	7.1
Canobius pulchelllus?	Canobius	indeterminate	Glencartholm Volcanic Beds	55.105964	-2.979584	marine	Glencartholm Volcanic Member, Yoredale Group	Tyne Limestone Formation	Dumfriesshire, Scotland	Scotland	early Asbian	Visean 2	Visean 2	338	330.9	37	334.45	7.1
Canobius ramseyi	Canobius	species	Mumbie Quarry	55.105964	-2.979584	marine	Glencartholm Volcanic Member, Yoredale Group	Tyne Limestone Formation	Dumfriesshire, Scotland	Scotland	early Asbian	Visean 2	Visean 2	338	330.9	37	334.45	7.1
Canobius ramseyi	Canobius	species	Glencartholm Volcanic Beds	55.105964	-2.979584	marine	Glencartholm Volcanic Member, Yoredale Group	Tyne Limestone Formation	Dumfriesshire, Scotland	Scotland	early Asbian	Visean 2	Visean 2	338	330.9	37	334.45	7.1
Canobius sp.	Canobius	genus	Glencartholm Volcanic Beds	55.105964	-2.979584	marine	Glencartholm Volcanic Member, Yoredale Group	Tyne Limestone Formation	Dumfriesshire, Scotland	Scotland	early Asbian	Visean 2	Visean 2	338	330.9	37	334.45	7.1
Cheirodopsis geikiei	Cheirodopsis	species	Glencartholm Volcanic Beds	55.105964	-2.979584	marine	Glencartholm Volcanic Member, Yoredale Group	Tyne Limestone Formation	Dumfriesshire, Scotland	Scotland	early Asbian	Visean 2	Visean 2	338	330.9	37	334.45	7.1
Cycloptychius concentricus	Cycloptychius	species	Glencartholm Volcanic Beds	55.105964	-2.979584	marine	Glencartholm Volcanic Member, Yoredale Group	Tyne Limestone Formation	Dumfriesshire, Scotland	Scotland	early Asbian	Visean 2	Visean 2	338	330.9	37	334.45	7.1
Elonichthys pulcherrimus	Elonichthys	species	Glencartholm Volcanic Beds	55.105964	-2.979584	marine	Glencartholm Volcanic Member, Yoredale Group	Tyne Limestone Formation	Dumfriesshire, Scotland	Scotland	early Asbian	Visean 2	Visean 2	338	330.9	37	334.45	7.1
Holurus parki	Holurus	species	Glencartholm Volcanic Beds	55.105964	-2.979584	marine	Glencartholm Volcanic Member, Yoredale Group	Tyne Limestone Formation	Dumfriesshire, Scotland	Scotland	early Asbian	Visean 2	Visean 2	338	330.9	37	334.45	7.1
Mesopoma crassum	Mesopoma	species	Glencartholm Volcanic Beds	55.105964	-2.979584	marine	Glencartholm Volcanic Member, Yoredale Group	Tyne Limestone Formation	Dumfriesshire, Scotland	Scotland	early Asbian	Visean 2	Visean 2	338	330.9	37	334.45	7.1
Mesopoma macrocephalum	Mesopoma	species	Glencartholm Volcanic Beds	55.105964	-2.979584	marine	Glencartholm Volcanic Member, Yoredale Group	Tyne Limestone Formation	Dumfriesshire, Scotland	Scotland	early Asbian	Visean 2	Visean 2	338	330.9	37	334.45	7.1
Mesopoma politum	Mesopoma	species	Glencartholm Volcanic Beds	55.105964	-2.979584	marine	Glencartholm Volcanic Member, Yoredale Group	Tyne Limestone Formation	Dumfriesshire, Scotland	Scotland	early Asbian	Visean 2	Visean 2	338	330.9	37	334.45	7.1
Mesopoma pulchellum	Mesopoma	species	Glencartholm Volcanic Beds	55.105964	-2.979584	marine	Glencartholm Volcanic Member, Yoredale Group	Tyne Limestone Formation	Dumfriesshire, Scotland	Scotland	early Asbian	Visean 2	Visean 2	338	330.9	37	334.45	7.1
Paramesolepis rhombus	Paramesolepis	species	Glencartholm Volcanic Beds	55.105964	-2.979584	marine	Glencartholm Volcanic Member, Yoredale Group	Tyne Limestone Formation	Dumfriesshire, Scotland	Scotland	early Asbian	Visean 2	Visean 2	338	330.9	37	334.45	7.1
Paramesolepis tuberculata	Paramesolepis	species	Glencartholm Volcanic Beds	55.105964	-2.979584	marine	Glencartholm Volcanic Member, Yoredale Group	Tyne Limestone Formation	Dumfriesshire, Scotland	Scotland	early Asbian	Visean 2	Visean 2	338	330.9	37	334.45	7.1
Phanerosteon mirabile	Phanerosteon	species	Glencartholm Volcanic Beds	55.105964	-2.979584	marine	Glencartholm Volcanic Member, Yoredale Group	Tyne Limestone Formation	Dumfriesshire, Scotland	Scotland	early Asbian	Visean 2	Visean 2	338	330.9	37	334.45	7.1
Platysomus superbus	Platysomus	species	Glencartholm Volcanic Beds	55.105964	-2.979584	marine	Glencartholm Volcanic Member, Yoredale Group	Tyne Limestone Formation	Dumfriesshire, Scotland	Scotland	early Asbian	Visean 2	Visean 2	338	330.9	37	334.45	7.1
Proteurynotus traquairi	Proteurynotus	species	Glencartholm Volcanic Beds	55.105964	-2.979584	marine	Glencartholm Volcanic Member, Yoredale Group	Tyne Limestone Formation	Dumfriesshire, Scotland	Scotland	early Asbian	Visean 2	Visean 2	338	330.9	37	334.45	7.1
Rhadinichthys canobiensis	Rhadinichthys	species	Glencartholm Volcanic Beds	55.105964	-2.979584	marine	Glencartholm Volcanic Member, Yoredale Group	Tyne Limestone Formation	Dumfriesshire, Scotland	Scotland	early Asbian	Visean 2	Visean 2	338	330.9	37	334.45	7.1
Rhadinichthys elegantulus	Rhadinichthys	species	Glencartholm Volcanic Beds	55.105964	-2.979584	marine	Glencartholm Volcanic Member, Yoredale Group	Tyne Limestone Formation	Dumfriesshire, Scotland	Scotland	early Asbian	Visean 2	Visean 2	338	330.9	37	334.45	7.1
Rhadinichthys formosus	Rhadinichthys	species	Glencartholm Volcanic Beds	55.105964	-2.979584	marine	Glencartholm Volcanic Member, Yoredale Group	Tyne Limestone Formation	Dumfriesshire, Scotland	Scotland	early Asbian	Visean 2	Visean 2	338	330.9	37	334.45	7.1
Rhadinichthys macconochii	Rhadinichthys	species	Glencartholm Volcanic Beds	55.105964	-2.979584	marine	Glencartholm Volcanic Member, Yoredale Group	Tyne Limestone Formation	Dumfriesshire, Scotland	Scotland	early Asbian	Visean 2	Visean 2	338	330.9	37	334.45	7.1
Rhadinichthys sp.	Rhadinichthys	genus	Glencartholm Volcanic Beds	55.105964	-2.979584	marine	Glencartholm Volcanic Member, Yoredale Group	Tyne Limestone Formation	Dumfriesshire, Scotland	Scotland	early Asbian	Visean 2	Visean 2	338	330.9	37	334.45	7.1
Rhadinichthys tuberculatus	Rhadinichthys	species	Glencartholm Volcanic Beds	55.105964	-2.979584	marine	Glencartholm Volcanic Member, Yoredale Group	Tyne Limestone Formation	Dumfriesshire, Scotland	Scotland	early Asbian	Visean 2	Visean 2	338	330.9	37	334.45	7.1
Styracopterus fulcratus	Styracopterus	species	Glencartholm Volcanic Beds	55.105964	-2.979584	marine	Glencartholm Volcanic Member, Yoredale Group	Tyne Limestone Formation	Dumfriesshire, Scotland	Scotland	early Asbian	Visean 2	Visean 2	338	330.9	37	334.45	7.1
Tarrasius problematicus	Tarrasius	species	Glencartholm Volcanic Beds	55.105964	-2.979584	marine	Glencartholm Volcanic Member, Yoredale Group	Tyne Limestone Formation	Dumfriesshire, Scotland	Scotland	early Asbian	Visean 2	Visean 2	338	330.9	37	334.45	7.1
Tarrasius problematicus	Tarrasius	species	Mumbie Quarry	55.105964	-2.979584	marine	Glencartholm Volcanic Member, Yoredale Group	Tyne Limestone Formation	Dumfriesshire, Scotland	Scotland	early Asbian	Visean 2	Visean 2	338	330.9	37	334.45	7.1
Platysomus superbus	Platysomus	species	Mumbie Quarry	55.105964	-2.979584	marine	Glencartholm Volcanic Member, Yoredale Group	Tyne Limestone Formation	Dumfriesshire, Scotland	Scotland	early Asbian	Visean 2	Visean 2	338	330.9	37	334.45	7.1
Elonichthys robisoni	Elonichthys	species	West Calder	55.85199	-3.56854	freshwater	assumed to be West Lothian Oil Shale Formation as this formation is found around West Calder; Calciferous Sandstone Series, Cementstone Group	West Lothian Oil Shale Formation	West Lothian, Scotland	Scotland	Asbian-Brigantian	Visean 2	Visean 2	338	330.9	37	334.45	7.1
Elonichthys robisoni	Elonichthys	species	Pumpherston	55.906	-3.486	freshwater	Curly Seam, Calciferous Sandstone Series, Cemenstone Group; assumed to be Pumpherston (Curly) Shale, Calders Member, West Lothian Oil Shale Formation	West Lothian Oil Shale Formation	West Lothian, Scotland	Scotland	Asbian	Visean 2	Visean 2	338	330.9	37	334.45	7.1
Eurynotus crenatus	Eurynotus	species	Juniper Green	55.903362	-3.286891	freshwater	Calciferous Sandstone Series, Cementstone Group; tentatively assigned to West Lothian Oil Shale Formation on the basis that nearby at Baberton the Hailes Sandstone was quarried that was full of fossils	West Lothian Oil Shale Formation	Edinburgh, Scotland	Scotland	Asbian-Brigantian	Visean 2	Visean 2	338	330.9	37	334.45	7.1
Eurynotus crenatus	Eurynotus	species	Pumpherston	55.906	-3.486	freshwater	assumed to be Pumpherston (Curly) Shale, Calders Member, West Lothian Oil Shale Formation	West Lothian Oil Shale Formation	West Lothian, Scotland	Scotland	Asbian	Visean 2	Visean 2	338	330.9	37	334.45	7.1
Rhadinichthys carinatus	Rhadinichthys	species	Pumpherston	55.906	-3.486	freshwater	assumed to be Pumpherston (Curly) Shale, Calders Member, West Lothian Oil Shale Formation	West Lothian Oil Shale Formation	West Lothian, Scotland	Scotland	Asbian	Visean 2	Visean 2	338	330.9	37	334.45	7.1
Rhadinichthys ornatissimus	Rhadinichthys	species	Juniper Green	55.903362	-3.286891	freshwater	Calciferous Sandstone Series, Cementstone Group; tentatively assigned to West Lothian Oil Shale Formation on the basis that nearby at Baberton the Hailes Sandstone was quarried that was full of fossils	West Lothian Oil Shale Formation	Edinburgh, Scotland	Scotland	Asbian-Brigantian	Visean 2	Visean 2	338	330.9	37	334.45	7.1
Rhadinichthys ornatissimus	Rhadinichthys	species	Pumpherston	55.906	-3.486	freshwater	Curly Seam, Calciferous Sandstone Series, Cemenstone Group; assumed to be Pumpherston (Curly) Shale, Calders Member, West Lothian Oil Shale Formation	West Lothian Oil Shale Formation	West Lothian, Scotland	Scotland	Asbian	Visean 2	Visean 2	338	330.9	37	334.45	7.1
Mesopoma macrocephalum	Mesopoma	species	Pumpherston	55.906	-3.486	freshwater	Curly Seam, Calciferous Sandstone Series, Cemenstone Group; assumed to be Pumpherston (Curly) Shale, Calders Member, West Lothian Oil Shale Formation	West Lothian Oil Shale Formation	West Lothian, Scotland	Scotland	Asbian	Visean 2	Visean 2	338	330.9	37	334.45	7.1
Watsonichthys pectinatus	Watsonichthys	species	West Calder	55.85199	-3.56854	freshwater	assumed to be West Lothian Oil Shale Formation as this formation is found around West Calder; Calciferous Sandstone Series, Cementstone Group	West Lothian Oil Shale Formation	West Lothian, Scotland	Scotland	Asbian-Brigantian	Visean 2	Visean 2	338	330.9	37	334.45	7.1
Elonichthys robisoni	Elonichthys	species	South Queensferry	55.986381	-3.413885	freshwater	Camp Shale, Upper Oil Shales	West Lothian Oil Shale Formation	West Lothian, Scotland	Scotland	Asbian-Brigantian	Visean 2	Visean 2	338	330.9	37	334.45	7.1
Elonichthys robisoni	Elonichthys	species	Hopetoun	55.98019	-3.478786		Grey Seam (Shale?), Hopetoun Member, West Lothian Oil Shale Formation	West Lothian Oil Shale Formation	West Lothian, Scotland	Scotland	Asbian-Brigantian	Visean 2	Visean 2	338	330.9	37	334.45	7.1
Elonichthys robisoni	Elonichthys	species	Roman Camp	55.917019	-3.48391	freshwater	Camp Shale, Upper Oil Shales	West Lothian Oil Shale Formation	West Lothian, Scotland	Scotland	Asbian-Brigantian	Visean 2	Visean 2	338	330.9	37	334.45	7.1
Elonichthys robisoni?	Elonichthys	indeterminate	near Barracks	55.8834	-3.5157	freshwater	Camp Shale, Upper Oil Shales	West Lothian Oil Shale Formation	West Lothian, Scotland	Scotland	Asbian-Brigantian	Visean 2	Visean 2	338	330.9	37	334.45	7.1
Elonichthys robisoni?	Elonichthys	indeterminate	New Breich "B"	55.863371	-3.583515	brackish	Fells Shale, Hopetoun Member, West Lothian Oil-Shale Formation	West Lothian Oil Shale Formation	West Lothian, Scotland	Scotland	Asbian-Brigantian	Visean 2	Visean 2	338	330.9	37	334.45	7.1
Elonichthys? sp.	Elonichthys	indeterminate	Temporary Exposure at 785 106	NA	NA		Camp Shale, Upper Oil Shales	West Lothian Oil Shale Formation	West Lothian, Scotland	Scotland	Asbian-Brigantian	Visean 2	Visean 2	338	330.9	37	334.45	7.1
Eurynotus crenatus	Eurynotus	species	Raw Camps Quarry	55.900236	-3.453189	freshwater	Camp Shale, Upper Oil Shales	West Lothian Oil Shale Formation	West Lothian, Scotland	Scotland	Asbian-Brigantian	Visean 2	Visean 2	338	330.9	37	334.45	7.1
Eurynotus crenatus	Eurynotus	species	Seafield	55.877	-3.589	freshwater	Hailes Shale (Sandstone?, Calders Member, West Lothian Oil Shale Formation),	West Lothian Oil Shale Formation	Edinburgh, Scotland	Scotland	Asbian-Brigantian	Visean 2	Visean 2	338	330.9	37	334.45	7.1
Eurynotus crenatus	Eurynotus	species	Queensknowe Road	55.940892	-3.4848709	brackish	Hailes Shale (Sandstone?, Calders Member, West Lothian Oil Shale Formation), Lower Oil Shale Group	West Lothian Oil Shale Formation	Edinburgh, Scotland	Scotland	Asbian-Brigantian	Visean 2	Visean 2	338	330.9	37	334.45	7.1
Gonatodus punctatus	Gonatodus	species	Newhalls	55.993004	-3.386886	brackish	Shale above Burdiehouse Limestone, Hopetoun Member, West Lothian Oil Shale Formation	West Lothian Oil Shale Formation	Strathclyde Group. West Lothian	Scotland	Asbian-Brigantian	Visean 2	Visean 2	338	330.9	37	334.45	7.1
Rhadinichthys carinatus	Rhadinichthys	species	Broxburn	55.934	-3.471	freshwater	Roman Camp Mines, Camp Shale, Upper Oil Shales	West Lothian Oil Shale Formation	West Lothian, Scotland	Scotland	Asbian-Brigantian	Visean 2	Visean 2	338	330.9	37	334.45	7.1
Mesopoma macrocephalum	Mesopoma	species	Broxburn	55.934	-3.471	freshwater	Roman Camp Mines, Camp Shale, Upper Oil Shales	West Lothian Oil Shale Formation	West Lothian, Scotland	Scotland	Asbian-Brigantian	Visean 2	Visean 2	338	330.9	37	334.45	7.1
Rhadinichthys carinatus	Rhadinichthys	species	Queensknowe Road	55.940892	-3.4848709	brackish	Hailes Shale (Sandstone?, Calders Member, West Lothian Oil Shale Formation), Lower Oil Shale Group	West Lothian Oil Shale Formation	Edinburgh, Scotland	Scotland	Asbian-Brigantian	Visean 2	Visean 2	338	330.9	37	334.45	7.1
Rhadinichthys carinatus	Rhadinichthys	species	Straiton	55.884288	-3.166632	freshwater	bed under Dunnet Shale, Hopetoun Member, West Lothian Oil Shale Formation	West Lothian Oil Shale Formation	Lothian, Scotland	Scotland	Asbian	Visean 2	Visean 2	338	330.9	37	334.45	7.1
Rhadinichthys carinatus	Rhadinichthys	species	Bathgate	55.902359	-3.643097	freshwater	West Lothian Oil Shale Formation	West Lothian Oil Shale Formation	Lothian, Scotland	Scotland	Asbian-Brigantian	Visean 2	Visean 2	338	330.9	37	334.45	7.1
Rhadinichthys ornatissimus	Rhadinichthys	species	Temporary Exposure at 785 106	NA	NA		Camp Shale, Upper Oil Shales	West Lothian Oil Shale Formation	West Lothian, Scotland	Scotland	Asbian-Brigantian	Visean 2	Visean 2	338	330.9	37	334.45	7.1
Rhadinichthys sp.	Rhadinichthys	genus	Raw Camps Quarry	55.900236	-3.453189		Camp Shale, Upper Oil Shales	West Lothian Oil Shale Formation	West Lothian, Scotland	Scotland	Asbian-Brigantian	Visean 2	Visean 2	338	330.9	37	334.45	7.1
Cosmoptychius striatus	Cosmoptychius	species	Burdiehouse	55.897	-3.159	freshwater	Hopetoun Member, West Lothian Oil-Shale Formation	West Lothian Oil Shale Formation	Strathclyde Group. West Lothian	Scotland	Asbian-Brigantian	Visean 2	Visean 2	338	330.9	37	334.45	7.1
Elonichthys bucklandi	Elonichthys	species	Burdiehouse	55.897	-3.159	freshwater	Hopetoun Member, West Lothian Oil-Shale Formation	West Lothian Oil Shale Formation	Strathclyde Group. West Lothian	Scotland	Asbian-Brigantian	Visean 2	Visean 2	338	330.9	37	334.45	7.1
Elonichthys ovatus	Elonichthys	species	Burdiehouse	55.897	-3.159	freshwater	Hopetoun Member, West Lothian Oil-Shale Formation	West Lothian Oil Shale Formation	Strathclyde Group. West Lothian	Scotland	Asbian-Brigantian	Visean 2	Visean 2	338	330.9	37	334.45	7.1
Elonichthys robisoni	Elonichthys	species	Burdiehouse	55.897	-3.159	freshwater	Hopetoun Member, West Lothian Oil-Shale Formation	West Lothian Oil Shale Formation	Strathclyde Group. West Lothian	Scotland	Asbian-Brigantian	Visean 2	Visean 2	338	330.9	37	334.45	7.1
Elonichthys striatulus	Elonichthys	species	Burdiehouse	55.897	-3.159	freshwater	Hopetoun Member, West Lothian Oil-Shale Formation	West Lothian Oil Shale Formation	Strathclyde Group. West Lothian	Scotland	Asbian-Brigantian	Visean 2	Visean 2	338	330.9	37	334.45	7.1
Elonichthys striolatus	Elonichthys	species	Burdiehouse	55.897	-3.159	freshwater	Hopetoun Member, West Lothian Oil-Shale Formation	West Lothian Oil Shale Formation	Strathclyde Group. West Lothian	Scotland	Asbian-Brigantian	Visean 2	Visean 2	338	330.9	37	334.45	7.1
Eurynotus crenatus	Eurynotus	species	Burdiehouse	55.897	-3.159	freshwater	Hopetoun Member, West Lothian Oil-Shale Formation	West Lothian Oil Shale Formation	Strathclyde Group. West Lothian	Scotland	Asbian-Brigantian	Visean 2	Visean 2	338	330.9	37	334.45	7.1
Eurynotus sp.	Eurynotus	genus	Burdiehouse	55.897	-3.159	freshwater	Hopetoun Member, West Lothian Oil-Shale Formation	West Lothian Oil Shale Formation	Strathclyde Group. West Lothian	Scotland	Asbian-Brigantian	Visean 2	Visean 2	338	330.9	37	334.45	7.1
Gonatodus punctatus	Gonatodus	species	Burdiehouse	55.897	-3.159	freshwater	Hopetoun Member, West Lothian Oil-Shale Formation	West Lothian Oil Shale Formation	Strathclyde Group. West Lothian	Scotland	Asbian-Brigantian	Visean 2	Visean 2	338	330.9	37	334.45	7.1
Nematoptychius greenocki	Nematoptychius	species	Burdiehouse	55.897	-3.159	freshwater	Hopetoun Member, West Lothian Oil-Shale Formation	West Lothian Oil Shale Formation	Strathclyde Group. West Lothian	Scotland	Asbian-Brigantian	Visean 2	Visean 2	338	330.9	37	334.45	7.1
Rhadinichthys carinatus	Rhadinichthys	species	Burdiehouse	55.897	-3.159	freshwater	Hopetoun Member, West Lothian Oil-Shale Formation	West Lothian Oil Shale Formation	Strathclyde Group. West Lothian	Scotland	Asbian-Brigantian	Visean 2	Visean 2	338	330.9	37	334.45	7.1
Rhadinichthys ornatissimus	Rhadinichthys	species	Burdiehouse	55.897	-3.159	freshwater	Hopetoun Member, West Lothian Oil-Shale Formation	West Lothian Oil Shale Formation	Strathclyde Group. West Lothian	Scotland	Asbian-Brigantian	Visean 2	Visean 2	338	330.9	37	334.45	7.1
Cosmoptychius striatus	Cosmoptychius	species	Straiton	55.884288	-3.166632	freshwater	Dunnet Shale, Hopetoun Member, West Lothian Oil Shale Formation	West Lothian Oil Shale Formation	Lothian, Scotland	Scotland	Asbian	Visean 2	Visean 2	338	330.9	37	334.45	7.1
Eurynotus crenatus	Eurynotus	species	Straiton	55.884288	-3.166632	freshwater	Dunnet Shale, Hopetoun Member, West Lothian Oil Shale Formation	West Lothian Oil Shale Formation	Lothian, Scotland	Scotland	Asbian	Visean 2	Visean 2	338	330.9	37	334.45	7.1
Pseudogonatodus macrolepis	Pseudogonatodus	species	Straiton	55.884288	-3.166632	freshwater	Dunnet Shale, Hopetoun Member, West Lothian Oil Shale Formation	West Lothian Oil Shale Formation	Lothian, Scotland	Scotland	Asbian	Visean 2	Visean 2	338	330.9	37	334.45	7.1
Cosmoptychius sp.	Cosmoptychius	genus	Bathgate	55.902359	-3.643097	freshwater	West Lothian Oil Shale Formation	West Lothian Oil Shale Formation	Lothian, Scotland	Scotland	Asbian-Brigantian	Visean 2	Visean 2	338	330.9	37	334.45	7.1
Elonichthys multistriatus	Elonichthys	species	Drumshoreland	55.911828	-3.48164	freshwater	Camp Shale, Upper Oil Shale Group	West Lothian Oil Shale Formation	Fife, Scotland	Scotland	Asbian-Brigantian	Visean 2	Visean 2	338	330.9	37	334.45	7.1
Elonichthys pectinatus	Elonichthys	species	Straiton	55.884288	-3.166632	freshwater	Dunnet Shale, Hopetoun Member, West Lothian Oil Shale Formation	West Lothian Oil Shale Formation	Lothian, Scotland	Scotland	Asbian	Visean 2	Visean 2	338	330.9	37	334.45	7.1
Elonichthys robisoni	Elonichthys	species	South Queensferry	55.9891	-3.3962	brackish	Pumpherston Shale, Calders Member, West Lothian Oil Shale Formation	West Lothian Oil Shale Formation	West Lothian, Scotland	Scotland	Asbian-Brigantian	Visean 2	Visean 2	338	330.9	37	334.45	7.1
Elonichthys robisoni	Elonichthys	species	Drumshoreland	55.911828	-3.48164	freshwater	Camp Shale, Upper Oil Shale Group	West Lothian Oil Shale Formation	Fife, Scotland	Scotland	Asbian-Brigantian	Visean 2	Visean 2	338	330.9	37	334.45	7.1
Elonichthys robisoni	Elonichthys	species	Mossend	55.853544	-3.572793	freshwater	Fells Shale, Hopetoun Member, West Lothian Oil-Shale Formation	West Lothian Oil Shale Formation	Lothian, Scotland	Scotland	Asbian-Brigantian	Visean 2	Visean 2	338	330.9	37	334.45	7.1
Elonichthys robisoni	Elonichthys	species	New Breich "B"	55.863371	-3.583515	freshwater	Fells Shale, Hopetoun Member, West Lothian Oil-Shale Formation	West Lothian Oil Shale Formation	Lothian, Scotland	Scotland	Asbian-Brigantian	Visean 2	Visean 2	338	330.9	37	334.45	7.1
Elonichthys robisoni	Elonichthys	species	Viewfield	55.861441	-3.993066	freshwater	Fraser Shale, Hopetoun Member, West Lothian Oil-Shale Formation	West Lothian Oil Shale Formation	Lanarkshire, Scotland	Scotland	Brigantian	Visean 2	Visean 2	338	330.9	37	334.45	7.1
Elonichthys robisoni	Elonichthys	species	Opposite Burntisland	56.06	-3.231	brackish	Dunnet Shale, Hopetoun Member, West Lothian Oil Shale Formation	West Lothian Oil Shale Formation	Lothian, Scotland	Scotland	Asbian	Visean 2	Visean 2	338	330.9	37	334.45	7.1
Elonichthys robisoni	Elonichthys	species	South Cobbinshaw	55.800373	-3.572972	freshwater	Fells Shale, Hopetoun Member, West Lothian Oil-Shale Formation	West Lothian Oil Shale Formation	Lothian, Scotland	Scotland	Asbian-Brigantian	Visean 2	Visean 2	338	330.9	37	334.45	7.1
Elonichthys robisoni	Elonichthys	species	Straiton	55.884288	-3.166632	freshwater	Dunnet Shale, Hopetoun Member, West Lothian Oil Shale Formation	West Lothian Oil Shale Formation	Lothian, Scotland	Scotland	Asbian	Visean 2	Visean 2	338	330.9	37	334.45	7.1
Elonichthys robisoni	Elonichthys	species	Bathgate	55.902359	-3.643097	freshwater	late West Lothian Oil Shale Formation	West Lothian Oil Shale Formation	Lothian, Scotland	Scotland	Asbian-Brigantian	Visean 2	Visean 2	338	330.9	37	334.45	7.1
Elonichthys robisoni	Elonichthys	species	Inchkeith	56.036861	-3.137806	brackish	Upper Oil Shale Group	West Lothian Oil Shale Formation	Fife, Scotland	Scotland	Asbian-Brigantian	Visean 2	Visean 2	338	330.9	37	334.45	7.1
Elonichthys robisoni	Elonichthys	species	Almondell Bridge	55.920453	-3.433956	brackish	Pumpherston Shale, Calders Member, West Lothian Oil Shale Formation	West Lothian Oil Shale Formation	East Calder, Scotland	Scotland	Asbian-Brigantian	Visean 2	Visean 2	338	330.9	37	334.45	7.1
Elonichthys robisoni	Elonichthys	species	Broxburn	55.934	-3.471	freshwater	Pumpherston (Curly) Shale, Calders Member, West Lothian Oil Shale Formation	West Lothian Oil Shale Formation	West Lothian, Scotland	Scotland	Asbian-Brigantian	Visean 2	Visean 2	338	330.9	37	334.45	7.1
Elonichthys robisoni	Elonichthys	species	Dedridge	55.879	-3.517	freshwater	Broxburn Shale, Hopetoun Member, West Lothian Oil Shale Formation	West Lothian Oil Shale Formation	Lothian, Scotland	Scotland	Asbian-Brigantian	Visean 2	Visean 2	338	330.9	37	334.45	7.1
Elonichthys sp.	Elonichthys	genus	Drumshoreland	55.911828	-3.48164	freshwater	Camp Shale, Upper Oil Shale Group	West Lothian Oil Shale Formation	Fife, Scotland	Scotland	Asbian-Brigantian	Visean 2	Visean 2	338	330.9	37	334.45	7.1
Eurynotus crenatus	Eurynotus	species	New Breich "B"	55.863371	-3.583515	freshwater	Fells Shale, Hopetoun Member, West Lothian Oil-Shale Formation	West Lothian Oil Shale Formation	Lothian, Scotland	Scotland	Asbian-Brigantian	Visean 2	Visean 2	338	330.9	37	334.45	7.1
Eurynotus crenatus	Eurynotus	species	Winchburgh	55.9597	-3.4642	freshwater	Broxburn Shale, Hopetoun Member, West Lothian Oil Shale Formation	West Lothian Oil Shale Formation	Lothian, Scotland	Scotland	Asbian-Brigantian	Visean 2	Visean 2	338	330.9	37	334.45	7.1
Eurynotus crenatus	Eurynotus	species	Linhouse Water	55.88775	-3.4740484	freshwater	Broxburn Shale, Hopetoun Member, West Lothian Oil Shale Formation	West Lothian Oil Shale Formation	Lothian, Scotland	Scotland	Asbian-Brigantian	Visean 2	Visean 2	338	330.9	37	334.45	7.1
Eurynotus crenatus	Eurynotus	species	South Queensferry	55.9891	-3.3962	brackish	Pumpherston Shale, Calders Member, West Lothian Oil Shale Formation	West Lothian Oil Shale Formation	West Lothian, Scotland	Scotland	Asbian-Brigantian	Visean 2	Visean 2	338	330.9	37	334.45	7.1
Eurynotus crenatus	Eurynotus	species	Drumshoreland	55.911828	-3.48164	freshwater	Camp Shale, Upper Oil Shale Group	West Lothian Oil Shale Formation	Fife, Scotland	Scotland	Asbian-Brigantian	Visean 2	Visean 2	338	330.9	37	334.45	7.1
Eurynotus crenatus	Eurynotus	species	New Breich "C"	55.831	-3.655	freshwater	Broxburn Shale, Hopetoun Member, West Lothian Oil Shale Formation	West Lothian Oil Shale Formation	Lothian, Scotland	Scotland	Asbian-Brigantian	Visean 2	Visean 2	338	330.9	37	334.45	7.1
Eurynotus crenatus	Eurynotus	species	Wester Breich Farm	55.86315	-3.591362	freshwater	Fells Shale, Hopetoun Member, West Lothian Oil-Shale Formation	West Lothian Oil Shale Formation	Lothian, Scotland	Scotland	Asbian-Brigantian	Visean 2	Visean 2	338	330.9	37	334.45	7.1
Eurynotus crenatus	Eurynotus	species	Tarbrax	55.78	-3.553	freshwater	Fells Shale, Hopetoun Member, West Lothian Oil-Shale Formation	West Lothian Oil Shale Formation	Lanarkshire, Scotland	Scotland	Asbian-Brigantian	Visean 2	Visean 2	338	330.9	37	334.45	7.1
Eurynotus crenatus	Eurynotus	species	Ingliston Pit	55.939472	-3.372503	freshwater	Dunnet Shale, Hopetoun Member, West Lothian Oil Shale Formation	West Lothian Oil Shale Formation	Lothian, Scotland	Scotland	Asbian	Visean 2	Visean 2	338	330.9	37	334.45	7.1
Eurynotus crenatus	Eurynotus	species	Broxburn	55.934	-3.471	freshwater	Broxburn Shale, Hopetoun Member, West Lothian Oil Shale Formation	West Lothian Oil Shale Formation	West Lothian, Scotland	Scotland	Asbian-Brigantian	Visean 2	Visean 2	338	330.9	37	334.45	7.1
Eurynotus crenatus	Eurynotus	species	Dedridge	55.879	-3.517	freshwater	Broxburn Shale, Hopetoun Member, West Lothian Oil Shale Formation	West Lothian Oil Shale Formation	Lothian, Scotland	Scotland	Asbian-Brigantian	Visean 2	Visean 2	338	330.9	37	334.45	7.1
Eurynotus crenatus	Eurynotus	species	Broxburn	55.934	-3.471	freshwater	Pumpherston Shale, Calders Member, West Lothian Oil Shale Formation	West Lothian Oil Shale Formation	West Lothian, Scotland	Scotland	Asbian-Brigantian	Visean 2	Visean 2	338	330.9	37	334.45	7.1
Eurynotus sp.	Eurynotus	genus	Inchkeith	56.036861	-3.137806	brackish	Upper Oil Shale Group	West Lothian Oil Shale Formation	Fife, Scotland	Scotland	Asbian-Brigantian	Visean 2	Visean 2	338	330.9	37	334.45	7.1
Eurynotus sp.	Eurynotus	genus	Bathgate	55.902359	-3.643097	freshwater	West Lothian Oil Shale Formation	West Lothian Oil Shale Formation	Lothian, Scotland	Scotland	Asbian-Brigantian	Visean 2	Visean 2	338	330.9	37	334.45	7.1
Gonatodus punctatus	Gonatodus	species	Drumshoreland	55.911828	-3.48164	freshwater	Camp Shale, Upper Oil Shale Group	West Lothian Oil Shale Formation	Fife, Scotland	Scotland	Asbian-Brigantian	Visean 2	Visean 2	338	330.9	37	334.45	7.1
Holurid undet.	Holurid	indeterminate	South Cobbinshaw	55.800373	-3.572972	freshwater	Fells Shale, Hopetoun Member, West Lothian Oil-Shale Formation	West Lothian Oil Shale Formation	Lothian, Scotland	Scotland	Asbian-Brigantian	Visean 2	Visean 2	338	330.9	37	334.45	7.1
Mesopoma macrocephalum	Mesopoma	species	Uphall	55.931	-3.508	freshwater	Broxburn Shale, Hopetoun Member, West Lothian Oil Shale Formation	West Lothian Oil Shale Formation	West Lothian, Scotland	Scotland	Asbian-Brigantian	Visean 2	Visean 2	338	330.9	37	334.45	7.1
Mesopoma macrocephalum	Mesopoma	species	Broxburn	55.934	-3.471	freshwater	Pumpherston (Curly) Shale, Calders Member, West Lothian Oil Shale Formation	West Lothian Oil Shale Formation	West Lothian, Scotland	Scotland	Asbian	Visean 2	Visean 2	338	330.9	37	334.45	7.1
Mesopoma macrocephalum	Mesopoma	species	Uphall	55.931	-3.508	freshwater	Pumpherston (Curly) Shale, Calders Member, West Lothian Oil Shale Formation	West Lothian Oil Shale Formation	West Lothian, Scotland	Scotland	Asbian	Visean 2	Visean 2	338	330.9	37	334.45	7.1
Mesopoma sp.	Mesopoma	genus	Bathgate	55.902359	-3.643097	freshwater	West Lothian Oil Shale Formation	West Lothian Oil Shale Formation	Lothian, Scotland	Scotland	Asbian-Brigantian	Visean 2	Visean 2	338	330.9	37	334.45	7.1
Nematoptychius greenocki	Nematoptychius	species	Tottleywells Pit	55.971474	-3.447219	freshwater	Broxburn Shale, Hopetoun Member, West Lothian Oil Shale Formation	West Lothian Oil Shale Formation	Scotland	Scotland	Asbian-Brigantian	Visean 2	Visean 2	338	330.9	37	334.45	7.1
Nematoptychius greenocki	Nematoptychius	species	Polbeth	55.859444	-3.554167	freshwater	Broxburn Shale, Hopetoun Member, West Lothian Oil Shale Formation	West Lothian Oil Shale Formation	Scotland	Scotland	Asbian-Brigantian	Visean 2	Visean 2	338	330.9	37	334.45	7.1
Nematoptychius greenocki	Nematoptychius	species	Uphall	55.931	-3.508	freshwater	Broxburn Shale, Hopetoun Member, West Lothian Oil Shale Formation	West Lothian Oil Shale Formation	West Lothian, Scotland	Scotland	Asbian-Brigantian	Visean 2	Visean 2	338	330.9	37	334.45	7.1
Nematoptychius greenocki	Nematoptychius	species	South Queensferry	55.9891	-3.3962	brackish	Pumpherston Shale, Calders Member, West Lothian Oil Shale Formation	West Lothian Oil Shale Formation	West Lothian, Scotland	Scotland	Asbian-Brigantian	Visean 2	Visean 2	338	330.9	37	334.45	7.1
Nematoptychius greenocki	Nematoptychius	species	New Breich "C"	55.831	-3.655		Broxburn Shale, Hopetoun Member, West Lothian Oil Shale Formation	West Lothian Oil Shale Formation	Lothian, Scotland	Scotland	Asbian-Brigantian	Visean 2	Visean 2	338	330.9	37	334.45	7.1
Nematoptychius greenocki	Nematoptychius	species	Murieston Water	55.8922	-3.4779		Broxburn Shale, Hopetoun Member, West Lothian Oil Shale Formation	West Lothian Oil Shale Formation	Lothian, Scotland	Scotland	Asbian-Brigantian	Visean 2	Visean 2	338	330.9	37	334.45	7.1
Nematoptychius greenocki	Nematoptychius	species	South Cobbinshaw	55.800373	-3.572972	freshwater	Fells Shale, Hopetoun Member, West Lothian Oil-Shale Formation	West Lothian Oil Shale Formation	Lothian, Scotland	Scotland	Asbian-Brigantian	Visean 2	Visean 2	338	330.9	37	334.45	7.1
Nematoptychius greenocki	Nematoptychius	species	Dedridge	55.879	-3.517	freshwater	Broxburn Shale, Hopetoun Member, West Lothian Oil Shale Formation	West Lothian Oil Shale Formation	Lothian, Scotland	Scotland	Asbian-Brigantian	Visean 2	Visean 2	338	330.9	37	334.45	7.1
Nematoptychius greenocki	Nematoptychius	species	Linhouse Water	55.88775	-3.4740484	freshwater	Broxburn Shale, Hopetoun Member, West Lothian Oil Shale Formation	West Lothian Oil Shale Formation	Lothian, Scotland	Scotland	Asbian-Brigantian	Visean 2	Visean 2	338	330.9	37	334.45	7.1
Nematoptychius greenocki	Nematoptychius	species	Drumshoreland	55.911828	-3.48164	freshwater	Camp Shale, Upper Oil Shale Group	West Lothian Oil Shale Formation	Lothian, Scotland	Scotland	Asbian-Brigantian	Visean 2	Visean 2	338	330.9	37	334.45	7.1
Nematoptychius greenocki	Nematoptychius	species	Straiton	55.884288	-3.166632	freshwater	Broxburn Shale, Hopetoun Member, West Lothian Oil Shale Formation	West Lothian Oil Shale Formation	Edinburgh, Scotland	Scotland	Asbian-Brigantian	Visean 2	Visean 2	338	330.9	37	334.45	7.1
Nematoptychius sp.	Nematoptychius	genus	Inchkeith	56.036861	-3.137806	brackish	Upper Oil Shale Group	West Lothian Oil Shale Formation	Fife, Scotland	Scotland	Asbian-Brigantian	Visean 2	Visean 2	338	330.9	37	334.45	7.1
Pseudogonatodus macrolepis	Pseudogonatodus	species	Briestonhill Moss	55.85199	-3.56854	freshwater	Fells Shale, Hopetoun Member, West Lothian Oil-Shale Formation	West Lothian Oil Shale Formation	Lothian, Scotland	Scotland	Asbian-Brigantian	Visean 2	Visean 2	338	330.9	37	334.45	7.1
Pseudogonatodus macrolepis	Pseudogonatodus	species	South Queensferry	55.9891	-3.3962	brackish	Pumpherston Shale, Calders Member, West Lothian Oil Shale Formation	West Lothian Oil Shale Formation	West Lothian, Scotland	Scotland	Asbian-Brigantian	Visean 2	Visean 2	338	330.9	37	334.45	7.1
Pseudogonatodus sp.	Pseudogonatodus	genus	Inchkeith	56.036861	-3.137806	brackish	Upper Oil Shale Group	West Lothian Oil Shale Formation	Fife, Scotland	Scotland	Asbian-Brigantian	Visean 2	Visean 2	338	330.9	37	334.45	7.1
Rhadinichthys carinatus	Rhadinichthys	species	Drumshoreland	55.911828	-3.48164	freshwater	Camp Shale, Upper Oil Shale Group	West Lothian Oil Shale Formation	Fife, Scotland	Scotland	Asbian-Brigantian	Visean 2	Visean 2	338	330.9	37	334.45	7.1
Rhadinichthys carinatus	Rhadinichthys	species	Newbridge	55.939389	-3.408047	freshwater	Dunnet Shale?, Hopetoun Member, West Lothian Oil Shale Formation	West Lothian Oil Shale Formation	Lothian, Scotland	Scotland	Asbian	Visean 2	Visean 2	338	330.9	37	334.45	7.1
Rhadinichthys carinatus	Rhadinichthys	species	South Queensferry	55.9891	-3.3962	brackish	Pumpherston Shale, Calders Member, West Lothian Oil Shale Formation	West Lothian Oil Shale Formation	West Lothian, Scotland	Scotland	Asbian-Brigantian	Visean 2	Visean 2	338	330.9	37	334.45	7.1
Rhadinichthys carinatus	Rhadinichthys	species	Broxburn	55.934	-3.471	freshwater	Broxburn Shale, Hopetoun Member, West Lothian Oil Shale Formation	West Lothian Oil Shale Formation	West Lothian, Scotland	Scotland	Asbian	Visean 2	Visean 2	338	330.9	37	334.45	7.1
Rhadinichthys ornatissimus	Rhadinichthys	species	Broxburn	55.934	-3.471	freshwater	Broxburn Shale, Hopetoun Member, West Lothian Oil Shale Formation	West Lothian Oil Shale Formation	West Lothian, Scotland	Scotland	Asbian	Visean 2	Visean 2	338	330.9	37	334.45	7.1
Rhadinichthys ornatissimus	Rhadinichthys	species	Pentland Oil Works	55.883301	-3.169395	freshwater	Dunnet Shale, Hopetoun Member, West Lothian Oil Shale Formation	West Lothian Oil Shale Formation	Lothian, Scotland	Scotland	Asbian	Visean 2	Visean 2	338	330.9	37	334.45	7.1
Rhadinichthys ornatissimus	Rhadinichthys	species	Ingliston Pit	55.939472	-3.372503	freshwater	Dunnet Shale, Hopetoun Member, West Lothian Oil Shale Formation	West Lothian Oil Shale Formation	Lothian, Scotland	Scotland	Asbian	Visean 2	Visean 2	338	330.9	37	334.45	7.1
Rhadinichthys ornatissimus	Rhadinichthys	species	Straiton	55.884288	-3.166632	freshwater	Dunnet Shale, Hopetoun Member, West Lothian Oil Shale Formation	West Lothian Oil Shale Formation	Lothian, Scotland	Scotland	Asbian	Visean 2	Visean 2	338	330.9	37	334.45	7.1
Rhadinichthys sp.	Rhadinichthys	genus	Drumshoreland	55.911828	-3.48164	freshwater	Camp Shale, Upper Oil Shale Group	West Lothian Oil Shale Formation	Fife, Scotland	Scotland	Asbian-Brigantian	Visean 2	Visean 2	338	330.9	37	334.45	7.1
Rhadinichthys sp.	Rhadinichthys	genus	Bathgate	55.902359	-3.643097	freshwater	Unit 35, Little Cliff Shale, West Lothian Oil Shale Formation	West Lothian Oil Shale Formation	Lothian, Scotland	Scotland	Asbian-Brigantian	Visean 2	Visean 2	338	330.9	37	334.45	7.1
Styracopterid undet.	Styracopterid	indeterminate	West Calder	55.85199	-3.56854	freshwater	Fells Shale, Hopetoun Member, West Lothian Oil-Shale Formation	West Lothian Oil Shale Formation	Lothian, Scotland	Scotland	Asbian-Brigantian	Visean 2	Visean 2	338	330.9	37	334.45	7.1
Styracopterid undet.	Styracopterid	indeterminate	New Breich	55.831	-3.655		Fells Shale, Hopetoun Member, West Lothian Oil-Shale Formation	West Lothian Oil Shale Formation	West Lothian, Scotland	Scotland	Asbian-Brigantian	Visean 2	Visean 2	338	330.9	37	334.45	7.1
Wardichthys cyclosoma	Wardichthys	species	Broxburn	55.934	-3.471	freshwater	Broxburn Shale, Hopetoun Member, West Lothian Oil Shale Formation	West Lothian Oil Shale Formation	West Lothian, Scotland	Scotland	Asbian-Brigantian	Visean 2	Visean 2	338	330.9	37	334.45	7.1
Watsonichthys pectinatus	Watsonichthys	species	Linhouse Water	55.88775	-3.4740484	freshwater	Broxburn Shale, Hopetoun Member, West Lothian Oil Shale Formation	West Lothian Oil Shale Formation	Lothian, Scotland	Scotland	Asbian-Brigantian	Visean 2	Visean 2	338	330.9	37	334.45	7.1
Watsonichthys pectinatus	Watsonichthys	species	Tarbrax	55.78	-3.553	freshwater	Fells Shale, Hopetoun Member, West Lothian Oil-Shale Formation	West Lothian Oil Shale Formation	Lanarkshire, Scotland	Scotland	Asbian-Brigantian	Visean 2	Visean 2	338	330.9	37	334.45	7.1
Watsonichthys pectinatus	Watsonichthys	species	Uphall	55.931	-3.508	freshwater	Broxburn Shale, Hopetoun Member, West Lothian Oil Shale Formation	West Lothian Oil Shale Formation	Lothian, Scotland	Scotland	Asbian-Brigantian	Visean 2	Visean 2	338	330.9	37	334.45	7.1
Watsonichthys pectinatus	Watsonichthys	species	South Cobbinshaw	55.800373	-3.572972	freshwater	Fells Shale, Hopetoun Member, West Lothian Oil-Shale Formation	West Lothian Oil Shale Formation	Lothian, Scotland	Scotland	Asbian-Brigantian	Visean 2	Visean 2	338	330.9	37	334.45	7.1
Watsonichthys pectinatus	Watsonichthys	species	Straiton	55.884288	-3.166632	freshwater	Dunnet Shale, Hopetoun Member, West Lothian Oil Shale Formation	West Lothian Oil Shale Formation	Lothian, Scotland	Scotland	Asbian	Visean 2	Visean 2	338	330.9	37	334.45	7.1
Watsonichthys pectinatus	Watsonichthys	species	New Breich "B"	55.863371	-3.583515	freshwater	Fells Shale, Hopetoun Member, West Lothian Oil-Shale Formation	West Lothian Oil Shale Formation	Lothian, Scotland	Scotland	Asbian-Brigantian	Visean 2	Visean 2	338	330.9	37	334.45	7.1
Watsonichthys pectinatus	Watsonichthys	species	Dedridge	55.879	-3.517	freshwater	Broxburn Shale, Hopetoun Member, West Lothian Oil Shale Formation	West Lothian Oil Shale Formation	Lothian, Scotland	Scotland	Asbian-Brigantian	Visean 2	Visean 2	338	330.9	37	334.45	7.1
Watsonichthys sp.	Watsonichthys	genus	Bathgate	55.902359	-3.643097	freshwater	West Lothian Oil Shale Formation	West Lothian Oil Shale Formation	Lothian, Scotland	Scotland	Pendleian (E1) age	Visean 2	Visean 2	338	330.9	37	334.45	7.1
Eurynotus crenatus	Eurynotus	species	Uphall	55.931	-3.508	freshwater	possibly Broxburn Shale, Hopetoun Member, West Lothian Oil Shale Formation	West Lothian Oil Shale Formation	West Lothian, Scotland	Scotland	Asbian-Brigantian	Visean 2	Visean 2	338	330.9	37	334.45	7.1
Elonichthys robisoni	Elonichthys	species	Grange Quarry	56.067177	-3.2476554	freshwater	Grange Sandstone, West Lothian Oil Shale Formation	West Lothian Oil Shale Formation	Fife, Scotland	Scotland	Asbian-Brigantian	Visean 2	Visean 2	338	330.9	37	334.45	7.1
Watsonichthys pectinatus	Watsonichthys	species	Coal Burn	55.808409	-3.593349	freshwater	Coal Burn Shale, presumably West Lothian Oil Shale Formation	West Lothian Oil Shale Formation	Lothian, Scotland	Scotland	Asbian-Brigantian	Visean 2	Visean 2	338	330.9	37	334.45	7.1
Rhadinichthys carinatus	Rhadinichthys	species	Uphall	55.931	-3.508	freshwater	possibly Broxburn Shale, Hopetoun Member, West Lothian Oil Shale Formation	West Lothian Oil Shale Formation	West Lothian, Scotland	Scotland	Asbian-Brigantian	Visean 2	Visean 2	338	330.9	37	334.45	7.1
Rhadinichthys ornatissimus	Rhadinichthys	species	Bangour Hospital	55.920228	-3.553178	freshwater	(Upper Oil Shale Group) West Lothian Oil Shale Formation	West Lothian Oil Shale Formation	West Lothian, Scotland	Scotland	Asbian-Brigantian	Visean 2	Visean 2	338	330.9	37	334.45	7.1
Acrolepis semigranulosa	Acrolepis	species	Straiton	55.884288	-3.166632	freshwater	West Lothian Oil Shale Formation	West Lothian Oil Shale Formation	Lothian, Scotland	Scotland	Asbian	Visean 2	Visean 2	338	330.9	37	334.45	7.1
Acrolepis wilsoni	Acrolepis	species	Turnditch	53.014	-1.564		Yoredale Series/Group (Visean deposits in the Derbyshire High)		Derbyshire, England	England	Asbian-Yeadonian	Visean 2	Visean 2	338	330.9	37	334.45	7.1
Palaeoniscum sp.	Palaeoniscum	genus	Guadalupe Mountains	31.891111	-104.86	marine	Bell Canyon Formation	Bell Canyon Formation	Texas, USA	USA		Wordian+Roadian	Capitanian	272.95	259.1	48	266.025	13.85
Varialepis bergi	Varialepis	species	Kargala Copper Mine	52.25	54.816667	freshwater	Amanakskaya Formation	Amanakskaya Formation	Orenburg, Russia	Russia	Urzhumian	Wordian+Roadian	Wordian+Roadian	272.95	265.1	48	269.025	7.85
Amblypterus orientalis	Amblypterus	species	Kargala Copper Mine	52.25	54.816667	freshwater	Amanakskaya Formation	Amanakskaya Formation	Orenburg, Russia	Russia	Urzhumian	Wordian+Roadian	Wordian+Roadian	272.95	265.1	48	269.025	7.85
Palaeostrugia rhombifera	Palaeostrugia	species	Kargala Copper Mine	52.25	54.816667	freshwater	Amanakskaya Formation	Amanakskaya Formation	Orenburg, Russia	Russia	Urzhumian	Wordian+Roadian	Wordian+Roadian	272.95	265.1	48	269.025	7.85
Alvinichthys curtus	Alvinichthys	species	Kargala Copper Mine	52.25	54.816667	freshwater	Amanakskaya Formation	Amanakskaya Formation	Orenburg, Russia	Russia	Urzhumian	Wordian+Roadian	Wordian+Roadian	272.95	265.1	48	269.025	7.85
Discordichthys spinifer	Discordichthys	species	Kichkass	52.32	54.4	marine	upper part of the Amanak(skaya) Formation	Amanakskaya Formation	Perevolotskii, Orenburg, Russia	Russia	Urzhumian-Early Severodvinian	Wordian+Roadian	Wordian+Roadian	272.95	265.1	48	269.025	7.85
Eurynotoides nanus	Eurynotoides	species	Kargala Copper Mine	52.25	54.816667	brackish	Amanakskaya Formation	Amanakskaya Formation	Oktyabrskoe, Orenburg, Russia	Russia	Urzhumian	Wordian+Roadian	Wordian+Roadian	272.95	265.1	48	269.025	7.85
Mamulichthys ignotus	Mamulichthys	species	Kichkass	52.32	54.4	freshwater	upper part of the Amanak(skaya) Formation	Amanakskaya Formation	Russia	Russia	Urzhumian	Wordian+Roadian	Wordian+Roadian	272.95	265.1	48	269.025	7.85
Platysomus biarmicus	Platysomus	species	Kargala Copper Mine	52.25	54.816667	brackish	Amanakskaya Formation	Amanakskaya Formation	Oktyabrskoe, Orenburg, Russia	Russia	Urzhumian	Wordian+Roadian	Wordian+Roadian	272.95	265.1	48	269.025	7.85
Varialepis orientalis	Varialepis	species	Kargala Copper Mine	52.25	54.816667	freshwater	Amanakskaya Formation	Amanakskaya Formation	Orenburg, Russia	Russia	Urzhumian	Wordian+Roadian	Wordian+Roadian	272.95	265.1	48	269.025	7.85
Acrolepis macroderma	Acrolepis	genus	Kargala Copper Mine	52.25	54.816667	freshwater	Amanakskaya Formation	Amanakskaya Formation	Orenburg, Russia	Russia	Urzhumian	Wordian+Roadian	Wordian+Roadian	272.95	265.1	48	269.025	7.85
Platysomus sp.	Platysomus	genus	Kargala Copper Mine	52.25	54.816667	freshwater	Amanakskaya Formation	Amanakskaya Formation	Orenburg, Russia	Russia	Urzhumian	Wordian+Roadian	Wordian+Roadian	272.95	265.1	48	269.025	7.85
Platysomus biarmicus	Platysomus	genus	Kargala Copper Mine	52.25	54.816667	freshwater	Amanakskaya Formation	Amanakskaya Formation	Orenburg, Russia	Russia	Urzhumian	Wordian+Roadian	Wordian+Roadian	272.95	265.1	48	269.025	7.85
Platysomus striatus	Platysomus	species	Kargala Copper Mine	52.25	54.816667	freshwater	Amanakskaya Formation	Amanakskaya Formation	Orenburg, Russia	Russia	Urzhumian	Wordian+Roadian	Wordian+Roadian	272.95	265.1	48	269.025	7.85
Kargalichthys efremovi	Kargalichthys	species	Kichkass	52.32	54.4	marine		Amanakskaya Formation	Perevolotskii, Orenburg, Russia	Russia	Urzhumian-Early Severodvinian	Wordian+Roadian	Wordian+Roadian	272.95	265.1	48	269.025	7.85
Kichkassia furkae	Kichkassia	species	Kichkass	52.32	54.4	marine		Amanakskaya Formation	Perevolotskii, Orenburg, Russia	Russia	Urzhumian-Early Severodvinian	Wordian+Roadian	Wordian+Roadian	272.95	265.1	48	269.025	7.85
Lapkosubia barbalepis	Lapkosubia	species	Kichkass	52.32	54.4	marine		Amanakskaya Formation	Perevolotskii, Orenburg, Russia	Russia	Urzhumian-Early Severodvinian	Wordian+Roadian	Wordian+Roadian	272.95	265.1	48	269.025	7.85
Lapkosubia uranensis	Lapkosubia	species	Kichkass	52.32	54.4	marine		Amanakskaya Formation	Perevolotskii, Orenburg, Russia	Russia	Urzhumian-Early Severodvinian	Wordian+Roadian	Wordian+Roadian	272.95	265.1	48	269.025	7.85
Platysomus biarmicus	Platysomus	species	Kichkass	52.32	54.4	marine		Amanakskaya Formation	Perevolotskii, Orenburg, Russia	Russia	Urzhumian-Early Severodvinian	Wordian+Roadian	Wordian+Roadian	272.95	265.1	48	269.025	7.85
Samarichthys luxus	Samarichthys	species	Kichkass	52.32	54.4	marine		Amanakskaya Formation	Perevolotskii, Orenburg, Russia	Russia	Urzhumian-Early Severodvinian	Wordian+Roadian	Wordian+Roadian	272.95	265.1	48	269.025	7.85
Varialepis bergi	Varialepis	species	Kichkass	52.32	54.4	marine		Amanakskaya Formation	Perevolotskii, Orenburg, Russia	Russia	Urzhumian-Early Severodvinian	Wordian+Roadian	Wordian+Roadian	272.95	265.1	48	269.025	7.85
Eurynotoides costatus	Eurynotoides	species	Kargala Copper Mine	52.25	54.816667	freshwater	Amanakskaya Formation	Amanakskaya Formation	Orenburg, Russia	Russia	Urzhumian	Wordian+Roadian	Wordian+Roadian	272.95	265.1	48	269.025	7.85
Atherstonia razumovskyi	Atherstonia	species	Kargala Copper Mine	52.25	54.816667	freshwater	Amanakskaya Formation	Amanakskaya Formation	Orenburg, Russia	Russia	Urzhumian	Wordian+Roadian	Wordian+Roadian	272.95	265.1	48	269.025	7.85
Kazanichthys sp.	Kazanichthys	genus	Yaman-Yushatyr	52.35555556	55.88194444	brackish		Belebei Formation	Tyul'ganskii, Orenburg, Russia	Russia	Urzhumian	Wordian+Roadian	Wordian+Roadian	272.95	265.1	48	269.025	7.85
Platysomus bashkirus	Platysomus	species	Saray Gir	53.65055556	53.56527778	brackish	Verkhnekazan sub-stage	Belebei Formation	Abdulino, Orenburg, Russia	Russia	Urzhumian	Wordian+Roadian	Wordian+Roadian	272.95	265.1	48	269.025	7.85
Kichkassia furkae	Kichkassia	species	Starobogdanovka	52.633611	53.778056	brackish		Bolshekinelskaya Formation	Orenburg, Russia	Russia	Urzhumian	Wordian+Roadian	Wordian+Roadian	272.95	265.1	48	269.025	7.85
Platysomus sp.	Platysomus	genus	Starobogdanovka	52.633611	53.778056	brackish		Bolshekinelskaya Formation	Orenburg, Russia	Russia	Urzhumian	Wordian+Roadian	Wordian+Roadian	272.95	265.1	48	269.025	7.85
Varialepis bergi	Varialepis	species	Starobogdanovka	52.633611	53.778056	brackish		Bolshekinelskaya Formation	Orenburg, Russia	Russia	Urzhumian	Wordian+Roadian	Wordian+Roadian	272.95	265.1	48	269.025	7.85
Actinopterygii indet.	Actinopterygii	indeterminate	P07	55.77936	48.92719	marine	Crimson Shale Member, Isheevo Formation	Isheevo Formation	Russia	Russia		Wordian+Roadian	Wordian+Roadian	272.95	265.1	48	269.025	7.85
Discordichthys spinifer	Discordichthys	species	P07	55.77936	48.92719	marine	Crimson Shale Member, Isheevo Formation	Isheevo Formation	Russia	Russia		Wordian+Roadian	Wordian+Roadian	272.95	265.1	48	269.025	7.85
Discordichthys spinifer	Discordichthys	species	Gremyachka	55.8	48.9	marine	Crimson Shale Member, Isheevo Formation	Isheevo Formation	Russia	Russia		Wordian+Roadian	Wordian+Roadian	272.95	265.1	48	269.025	7.85
Kargalichthys sp.	Kargalichthys	genus	Gremyachka	55.8	48.9	marine	Crimson Shale Member, Isheevo Formation	Isheevo Formation	Russia	Russia		Wordian+Roadian	Wordian+Roadian	272.95	265.1	48	269.025	7.85
Kazanichthys sp.	Kazanichthys	genus	Gremyachka	55.8	48.9	marine	Crimson Shale Member, Isheevo Formation	Isheevo Formation	Russia	Russia		Wordian+Roadian	Wordian+Roadian	272.95	265.1	48	269.025	7.85
Kichkassia sp.	Kichkassia	genus	P07	55.77936	48.92719	marine	Crimson Shale Member, Isheevo Formation	Isheevo Formation	Russia	Russia		Wordian+Roadian	Wordian+Roadian	272.95	265.1	48	269.025	7.85
Samarichthys sp.	Samarichthys	genus	P07	55.77936	48.92719	marine	Crimson Shale Member, Isheevo Formation	Isheevo Formation	Russia	Russia		Wordian+Roadian	Wordian+Roadian	272.95	265.1	48	269.025	7.85
Samarichthys sp.	Samarichthys	genus	Gremyachka	55.8	48.9	marine	Crimson Shale Member, Isheevo Formation	Isheevo Formation	Russia	Russia		Wordian+Roadian	Wordian+Roadian	272.95	265.1	48	269.025	7.85
Varialepis cf. bergi	Varialepis	species	Gremyachka	55.8	48.9	marine	Crimson Shale Member, Isheevo Formation	Isheevo Formation	Russia	Russia		Wordian+Roadian	Wordian+Roadian	272.95	265.1	48	269.025	7.85
Varialepis sp.	Varialepis	genus	P07	55.77936	48.92719	marine	Crimson Shale Member, Isheevo Formation	Isheevo Formation	Russia	Russia		Wordian+Roadian	Wordian+Roadian	272.95	265.1	48	269.025	7.85
Acrolepis sp.	Acrolepis	genus	Kamenny Ravine	55.1	48.5	freshwater	Isheevo Subassemblage	Isheevo Formation	Tatarstan, Russia	Russia	Urzhumian	Wordian+Roadian	Wordian+Roadian	272.95	265.1	48	269.025	7.85
Platysomus sp.	Platysomus	genus	Kamenny Ravine	55.1	48.5	freshwater	Isheevo Subassemblage	Isheevo Formation	Tatarstan, Russia	Russia	Urzhumian	Wordian+Roadian	Wordian+Roadian	272.95	265.1	48	269.025	7.85
Species A	SpeciesA	species	Santo Antonio da Platina	-23.2927778	-50.078333	freshwater	Rio do Rasto Formation, Passa Dois Group	Rio do Rasto Formation	Parana basin, State of Santa Catarina, Brazil	Brazil		Wordian+Roadian	Wordian+Roadian	272.95	265.1	48	269.025	7.85
Species B	SpeciesB	species	Santo Antonio da Platina	-23.2927778	-50.078333	freshwater	Rio do Rasto Formation, Passa Dois Group	Rio do Rasto Formation	Parana basin, State of Santa Catarina, Brazil	Brazil		Wordian+Roadian	Wordian+Roadian	272.95	265.1	48	269.025	7.85
Species C	SpeciesC	species	Santo Antonio da Platina	-23.2927778	-50.078333	freshwater	Rio do Rasto Formation, Passa Dois Group	Rio do Rasto Formation	Parana basin, State of Santa Catarina, Brazil	Brazil		Wordian+Roadian	Wordian+Roadian	272.95	265.1	48	269.025	7.85
Paranaichthys longianalis	Paranaichthys	species	Santo Antonio da Platina	-23.2927778	-50.078333	freshwater	top of the Serrinha Member (zone 8B, Rio do Rasto Formation, Passa Dois Group	Rio do Rasto Formation	Parana basin, State of Santa Catarina, Brazil	Brazil		Wordian+Roadian	Wordian+Roadian	272.95	265.1	48	269.025	7.85
Amblypterina costata	Amblypterina	species	Monastery Ravine (Third Formation)	54.933333	48.833333	marine	"Third" Formation	Third Monastery Ravine Formation	Russia	Russia		Wordian+Roadian	Wordian+Roadian	272.95	265.1	48	269.025	7.85
Amblypterina sp.	Amblypterina	genus	Monastery Ravine (Third Formation)	54.933333	48.833333	marine	"Third" Formation	Third Monastery Ravine Formation	Russia	Russia		Wordian+Roadian	Wordian+Roadian	272.95	265.1	48	269.025	7.85
Kargalichthys efremovi	Kargalichthys	species	Monastery Ravine (Third Formation)	54.933333	48.833333	marine	"Third" Formation	Third Monastery Ravine Formation	Russia	Russia		Wordian+Roadian	Wordian+Roadian	272.95	265.1	48	269.025	7.85
Palaeoniscum curtum	Palaeoniscum	species	Monastery Ravine (Third Formation)	54.933333	48.833333	marine	"Third" Formation	Third Monastery Ravine Formation	Russia	Russia		Wordian+Roadian	Wordian+Roadian	272.95	265.1	48	269.025	7.85
Platysomus biarmicus	Platysomus	species	Monastery Ravine (Third Formation)	54.933333	48.833333	marine	"Third" Formation	Third Monastery Ravine Formation	Russia	Russia		Wordian+Roadian	Wordian+Roadian	272.95	265.1	48	269.025	7.85
[truncated: 224 more rows]
