# Supplementary material for: The early diversification of ray‐finned fishes (Actinopterygii): hypotheses, challenges and future prospects
Source: Biol Rev Camb Philos Soc. 2022 Oct 3;98(1):284–315. doi: 10.1111/brv.12907 (PMC10091770; doi:10.1111/brv.12907)
Supplement: Supplementary file 3 — Table S2. Description of the roughly equal‐length time intervals into which occurrence data were placed (ma, million years ago; myr, million years). [file BRV-98-284-s002.csv]

interval_name	period	era	max_ma	min_ma	mid_ma	duration_myr	stage
Changhsingian+Wuchiapingian	Permian	Palaeozoic	259.1	251.902	255.501	7.198	51
Capitanian	Permian	Palaeozoic	265.1	259.1	262.1	6	49
Wordian+Roadian	Permian	Palaeozoic	272.95	265.1	269.025	7.85	48
Kungurian	Permian	Palaeozoic	283.5	272.95	278.225	10.55	46
Artinskian	Permian	Palaeozoic	290.1	283.5	286.8	6.6	45
Sakmarian+Asselian	Permian	Palaeozoic	298.9	290.1	294.5	8.8	44
Gzhelian+Kasimovian	Carboniferous	Palaeozoic	307	298.9	302.95	8.1	42
Moscovian	Carboniferous	Palaeozoic	315.2	307	311.1	8.2	40
Bashkirian	Carboniferous	Palaeozoic	323.2	315.2	319.2	8	39
Serpukhovian	Carboniferous	Palaeozoic	330.9	323.2	327.05	7.7	38
Visean 2	Carboniferous	Palaeozoic	338	330.9	334.45	7.1	37
Visean 1	Carboniferous	Palaeozoic	346.7	338	342.35	8.7	37
Tournaisian	Carboniferous	Palaeozoic	358.9	346.7	352.8	12.2	36
Famennian	Devonian	Palaeozoic	372.2	358.9	365.55	13.3	35
Frasnian	Devonian	Palaeozoic	382.7	372.2	377.45	10.5	34
Givetian+Eifelian	Devonian	Palaeozoic	393.3	382.7	388	10.6	33
Emsian	Devonian	Palaeozoic	407.6	393.3	400.45	14.3	31
Pragian+Lochkovian	Devonian	Palaeozoic	419.2	407.6	413.4	11.6	30
